# Supplementary material for: Chromatin priming elements direct tissue-specific gene activity before hematopoietic specification
Source: Life Sci Alliance. 2023 Nov 21;7(2):e202302363. doi: 10.26508/lsa.202302363 (PMC10663361; doi:10.26508/lsa.202302363)
Supplement: Supplementary file 1 [file LSA-2023-02363_Supplemental_Data_1.xlsx]

## Sheet: ES
ES stage enhancers (ATAC sites containing 1 or more enhancer positive fragments)
chr1	3482862	3483262
chr1	4492695	4493095
chr1	4571579	4571980
chr1	6117532	6117932
chr1	6142793	6143193
chr1	6382715	6383116
chr1	6441303	6441703
chr1	6457955	6458356
chr1	7052419	7052819
chr1	7201686	7202086
chr1	7312394	7312794
chr1	7397959	7398359
chr1	9573245	9573645
chr1	10039642	10040043
chr1	10049348	10049748
chr1	10089501	10089901
chr1	10592655	10593056
chr1	10879999	10880400
chr1	11097270	11097670
chr1	11295292	11295692
chr1	11330233	11330633
chr1	11351036	11351436
chr1	11467087	11467488
chr1	12025811	12026211
chr1	12711262	12711662
chr1	12744761	12745162
chr1	12814220	12814620
chr1	12835878	12836279
chr1	12865260	12865661
chr1	12992536	12992937
chr1	13084925	13085325
chr1	13103761	13104161
chr1	13142836	13143237
chr1	13308879	13309279
chr1	13360655	13361056
chr1	13426438	13426839
chr1	13496420	13496820
chr1	13789246	13789647
chr1	14186516	14186916
chr1	14462439	14462840
chr1	14506538	14506938
chr1	14739997	14740397
chr1	15017705	15018105
chr1	15719517	15719918
chr1	15791598	15791998
chr1	15996291	15996691
chr1	17123457	17123858
chr1	17489839	17490239
chr1	18058256	18058657
chr1	18246109	18246510
chr1	18268788	18269188
chr1	20760288	20760688
chr1	20867357	20867758
chr1	20938993	20939393
chr1	20974766	20975166
chr1	21166280	21166680
chr1	21256498	21256898
chr1	21411251	21411651
chr1	22377644	22378044
chr1	23062021	23062422
chr1	23255937	23256338
chr1	23792793	23793194
chr1	23827103	23827503
chr1	24302704	24303105
chr1	24699316	24699716
chr1	24721353	24721753
chr1	25012748	25013148
chr1	25181853	25182253
chr1	25228549	25228949
chr1	26524505	26524906
chr1	28675349	28675750
chr1	30873780	30874181
chr1	31678583	31678984
chr1	33565757	33566157
chr1	33621836	33622236
chr1	33636392	33636792
chr1	33637883	33638283
chr1	33742801	33743202
chr1	33943945	33944345
chr1	33945011	33945411
chr1	33989669	33990069
chr1	34005733	34006134
chr1	34061088	34061489
chr1	34074402	34074802
chr1	34077046	34077447
chr1	34103764	34104165
chr1	34140081	34140482
chr1	34189972	34190373
chr1	34236307	34236708
chr1	34434748	34435148
chr1	34468341	34468742
chr1	34472902	34473303
chr1	34485597	34485997
chr1	34511090	34511491
chr1	34602331	34602732
chr1	34642406	34642807
chr1	34700700	34701100
chr1	34751267	34751667
chr1	34867180	34867580
chr1	35232526	35232926
chr1	36013752	36014152
chr1	36017184	36017585
chr1	36030498	36030898
chr1	36061058	36061459
chr1	36149371	36149771
chr1	36254672	36255072
chr1	36277305	36277706
chr1	36279227	36279628
chr1	36314935	36315335
chr1	36324052	36324452
chr1	36492458	36492859
chr1	36501253	36501654
chr1	36580379	36580780
chr1	36634916	36635316
chr1	36744548	36744949
chr1	36758758	36759158
chr1	36784665	36785066
chr1	36804209	36804609
chr1	36844994	36845395
chr1	36985801	36986201
chr1	37130113	37130514
chr1	37401770	37402170
chr1	37639118	37639519
chr1	37675462	37675862
chr1	37900297	37900697
chr1	37965613	37966013
chr1	38058460	38058860
chr1	38185529	38185929
chr1	38770016	38770416
chr1	38787480	38787880
chr1	38869304	38869704
chr1	39010712	39011113
chr1	39122701	39123102
chr1	39335734	39336134
chr1	39345018	39345418
chr1	39390872	39391272
chr1	39392219	39392620
chr1	39456589	39456989
chr1	39527398	39527799
chr1	39622113	39622513
chr1	39685787	39686187
chr1	39761639	39762040
chr1	39810517	39810917
chr1	39859248	39859649
chr1	39923656	39924057
chr1	39936502	39936903
chr1	40002244	40002644
chr1	40797306	40797706
chr1	41131406	41131806
chr1	41390152	41390552
chr1	42491440	42491841
chr1	42917931	42918331
chr1	43051889	43052289
chr1	43065938	43066338
chr1	43128251	43128652
chr1	43139629	43140030
chr1	43186332	43186733
chr1	43511305	43511705
chr1	43899044	43899445
chr1	44331799	44332199
chr1	45358001	45358402
chr1	45825102	45825502
chr1	46649817	46650217
chr1	51459054	51459454
chr1	51879367	51879768
chr1	51931599	51931999
chr1	52046828	52047228
chr1	52113629	52114030
chr1	52146588	52146989
chr1	52170129	52170529
chr1	52431852	52432252
chr1	52456645	52457046
chr1	52489808	52490209
chr1	52854073	52854473
chr1	53823790	53824190
chr1	54484856	54485257
chr1	55161944	55162344
chr1	55163982	55164383
chr1	55198675	55199075
chr1	55383158	55383559
chr1	55575837	55576237
chr1	55736402	55736802
chr1	55874206	55874607
chr1	57269768	57270169
chr1	57428872	57429273
chr1	57564624	57565024
chr1	57849878	57850278
chr1	57890340	57890741
chr1	57989349	57989750
chr1	58240432	58240833
chr1	58296283	58296683
chr1	58746865	58747265
chr1	58761617	58762017
chr1	58889787	58890188
chr1	58961268	58961668
chr1	59070872	59071272
chr1	59247604	59248005
chr1	59315117	59315517
chr1	59340871	59341271
chr1	59376441	59376841
chr1	59472485	59472885
chr1	59487571	59487972
chr1	59584664	59585065
chr1	59613795	59614195
chr1	59623348	59623749
chr1	60432482	60432882
chr1	60850879	60851279
chr1	61095398	61095798
chr1	61480476	61480877
chr1	62181654	62182055
chr1	62398282	62398682
chr1	62564255	62564656
chr1	62664976	62665377
chr1	62678707	62679108
chr1	62701100	62701501
chr1	62706481	62706882
chr1	62736554	62736954
chr1	62767607	62768007
chr1	62783468	62783869
chr1	62929481	62929882
chr1	62964314	62964714
chr1	62984468	62984868
chr1	63110810	63111210
chr1	63138598	63138998
chr1	63181004	63181405
chr1	63204343	63204744
chr1	63247091	63247491
chr1	63658027	63658428
chr1	63668744	63669145
chr1	64226117	64226517
chr1	64305404	64305805
chr1	64445988	64446389
chr1	64578551	64578952
chr1	64623721	64624122
chr1	64705248	64705649
chr1	64717563	64717963
chr1	64949340	64949741
chr1	65010201	65010601
chr1	65109840	65110241
chr1	65213178	65213578
chr1	65388322	65388723
chr1	66120860	66121260
chr1	67061469	67061869
chr1	68752834	68753234
chr1	68780067	68780467
chr1	69376830	69377230
chr1	69687367	69687767
chr1	71035518	71035918
chr1	71036944	71037344
chr1	71531594	71531994
chr1	71550805	71551206
chr1	71812273	71812674
chr1	72009451	72009851
chr1	72123611	72124012
chr1	72141901	72142302
chr1	72182924	72183324
chr1	72226033	72226434
chr1	72236739	72237140
chr1	72255027	72255428
chr1	72718868	72719268
chr1	72813264	72813664
chr1	73642708	73643108
chr1	73826346	73826746
chr1	73901563	73901963
chr1	73955435	73955836
chr1	73963044	73963445
chr1	73966536	73966936
chr1	73996218	73996618
chr1	74024735	74025136
chr1	74031105	74031506
chr1	74036722	74037123
chr1	74082787	74083188
chr1	74098312	74098713
chr1	74111297	74111697
chr1	74256810	74257210
chr1	74295529	74295930
chr1	74386729	74387130
chr1	74397310	74397711
chr1	74759783	74760184
chr1	74784190	74784591
chr1	74803059	74803460
chr1	74808054	74808455
chr1	74816832	74817233
chr1	74824933	74825333
chr1	74858390	74858791
chr1	74948846	74949246
chr1	74964518	74964919
chr1	74971560	74971961
chr1	75016884	75017284
chr1	75124527	75124928
chr1	75208866	75209267
chr1	75227679	75228079
chr1	75244761	75245161
chr1	75251558	75251959
chr1	75425669	75426070
chr1	75445747	75446148
chr1	75458382	75458783
chr1	75467539	75467939
chr1	75477324	75477725
chr1	75487578	75487978
chr1	75559450	75559851
chr1	75601691	75602092
chr1	75667866	75668266
chr1	75704860	75705260
chr1	75925751	75926152
chr1	77473463	77473864
chr1	77629813	77630213
chr1	78008762	78009163
chr1	78189459	78189860
chr1	78217202	78217603
chr1	78412664	78413064
chr1	78537541	78537942
chr1	78686847	78687248
chr1	78724487	78724887
chr1	79581177	79581577
chr1	80236187	80236587
chr1	81593461	81593861
chr1	82283228	82283629
chr1	82292800	82293200
chr1	82433377	82433778
chr1	82787399	82787799
chr1	82831807	82832208
chr1	84226067	84226467
chr1	84333001	84333401
chr1	84631206	84631606
chr1	84869507	84869908
chr1	84881466	84881867
chr1	85703554	85703955
chr1	86007720	86008120
chr1	86018307	86018708
chr1	86059410	86059811
chr1	86144156	86144556
chr1	86178782	86179182
chr1	86214157	86214557
chr1	86310873	86311274
chr1	86348754	86349154
chr1	86380831	86381232
chr1	86415550	86415950
chr1	86429976	86430377
chr1	86434330	86434731
chr1	86440439	86440840
chr1	86442355	86442756
chr1	86472196	86472597
chr1	86487333	86487734
chr1	86504110	86504511
chr1	86509390	86509791
chr1	86525159	86525560
chr1	86527875	86528276
chr1	86532317	86532718
chr1	87042106	87042506
chr1	87087015	87087415
chr1	87098600	87099001
chr1	87127297	87127698
chr1	87154075	87154475
chr1	87174317	87174718
chr1	87175758	87176158
chr1	87186899	87187300
chr1	87246128	87246529
chr1	87292835	87293235
chr1	87447450	87447850
chr1	87541625	87542026
chr1	87550944	87551345
chr1	87608444	87608844
chr1	87637464	87637865
chr1	87936527	87936927
chr1	88284861	88285261
chr1	88357468	88357869
chr1	88424650	88425050
chr1	88456634	88457035
chr1	88464569	88464969
chr1	88466682	88467082
chr1	88562310	88562710
chr1	88583704	88584104
chr1	88605573	88605974
chr1	88608191	88608592
chr1	88639525	88639925
chr1	88668867	88669268
chr1	88705786	88706186
chr1	88745256	88745657
chr1	88924151	88924551
chr1	89092478	89092878
chr1	89109813	89110213
chr1	89183530	89183930
chr1	89191152	89191553
chr1	89196115	89196515
chr1	89581178	89581579
chr1	89756381	89756782
chr1	89870718	89871119
chr1	89876569	89876969
chr1	89940341	89940742
chr1	89967996	89968397
chr1	89992648	89993049
chr1	90051264	90051665
chr1	90225671	90226072
chr1	90519438	90519838
chr1	90834792	90835193
chr1	90906374	90906774
chr1	90928215	90928615
chr1	90956730	90957131
chr1	90973279	90973680
chr1	91024168	91024569
chr1	91098898	91099299
chr1	91211183	91211583
chr1	91219657	91220058
chr1	91346894	91347294
chr1	91380509	91380909
chr1	91428652	91429053
chr1	91483332	91483733
chr1	91537431	91537831
chr1	91600689	91601090
chr1	91816598	91816999
chr1	91823424	91823824
chr1	91962231	91962631
chr1	92064389	92064790
chr1	92119313	92119713
chr1	92348393	92348794
chr1	92360272	92360673
chr1	92379038	92379438
chr1	92696884	92697285
chr1	92791104	92791504
chr1	92895035	92895436
chr1	92919176	92919577
chr1	92956662	92957063
chr1	93014427	93014827
chr1	93115082	93115483
chr1	93128743	93129143
chr1	93174416	93174816
chr1	93206482	93206882
chr1	93227588	93227988
chr1	93299783	93300183
chr1	93607577	93607978
chr1	93667764	93668165
chr1	93668640	93669041
chr1	93680248	93680649
chr1	93727008	93727408
chr1	94034998	94035399
chr1	94079144	94079545
chr1	95033785	95034185
chr1	96874614	96875014
chr1	97977033	97977434
chr1	97997076	97997476
chr1	98072038	98072439
chr1	103526075	103526475
chr1	105013004	105013405
chr1	105092476	105092876
chr1	105866908	105867308
chr1	105880759	105881160
chr1	105993829	105994230
chr1	106036999	106037399
chr1	106072057	106072457
chr1	106395476	106395877
chr1	106407937	106408338
chr1	106628956	106629357
chr1	106883806	106884206
chr1	106901501	106901901
chr1	107481458	107481858
chr1	110790558	110790958
chr1	110905230	110905630
chr1	114849618	114850019
chr1	118275126	118275526
chr1	118422802	118423203
chr1	118492781	118493181
chr1	118498284	118498684
chr1	118642605	118643005
chr1	118647956	118648356
chr1	118759535	118759935
chr1	118772274	118772675
chr1	118837438	118837839
chr1	119003984	119004384
chr1	119064961	119065361
chr1	119083622	119084022
chr1	119143739	119144139
chr1	119167481	119167881
chr1	119302509	119302909
chr1	119305386	119305787
chr1	119345398	119345798
chr1	119463425	119463826
chr1	119484434	119484835
chr1	119538325	119538725
chr1	119548707	119549108
chr1	120033019	120033420
chr1	120085714	120086115
chr1	120197131	120197531
chr1	120342358	120342759
chr1	120529728	120530128
chr1	120644451	120644852
chr1	120685837	120686237
chr1	121360552	121360952
chr1	121483157	121483558
chr1	122328313	122328713
chr1	125607413	125607813
chr1	126817426	126817827
chr1	127500139	127500540
chr1	127990297	127990697
chr1	128472379	128472780
chr1	130300137	130300538
chr1	130474247	130474647
chr1	130549144	130549544
chr1	130737614	130738014
chr1	130878095	130878495
chr1	131053212	131053613
chr1	131107931	131108331
chr1	131161018	131161419
chr1	131181656	131182057
chr1	131260417	131260817
chr1	131427481	131427881
chr1	131548436	131548837
chr1	131555087	131555488
chr1	131566120	131566520
chr1	131613416	131613817
chr1	131658000	131658401
chr1	131690426	131690827
chr1	131712384	131712784
chr1	131846273	131846673
chr1	131981602	131982003
chr1	131982910	131983310
chr1	132046435	132046835
chr1	132095526	132095927
chr1	132121189	132121589
chr1	132157381	132157782
chr1	132200638	132201039
chr1	132212057	132212457
chr1	132233522	132233922
chr1	132237655	132238056
chr1	132264564	132264965
chr1	132292833	132293233
chr1	132322718	132323119
chr1	132333728	132334129
chr1	132355787	132356188
chr1	132525846	132526246
chr1	132541190	132541590
chr1	132586861	132587261
chr1	132594662	132595063
chr1	132609253	132609653
chr1	132655940	132656341
chr1	132758643	132759044
chr1	132921086	132921486
chr1	132928681	132929081
chr1	133020343	133020744
chr1	133079738	133080138
chr1	133087599	133088000
chr1	133101372	133101773
chr1	133118136	133118537
chr1	133146064	133146465
chr1	133163785	133164186
chr1	133181144	133181545
chr1	133210046	133210447
chr1	133236991	133237392
chr1	133265339	133265740
chr1	133311173	133311574
chr1	133329280	133329681
chr1	133353476	133353876
chr1	133397683	133398084
chr1	133434604	133435005
chr1	133448456	133448857
chr1	133493280	133493681
chr1	133667704	133668105
chr1	133694494	133694894
chr1	133800831	133801232
chr1	133911358	133911759
chr1	133917838	133918238
chr1	133924171	133924572
chr1	134060886	134061287
chr1	134093006	134093407
chr1	134099186	134099587
chr1	134151612	134152012
chr1	134196410	134196810
chr1	134244210	134244611
chr1	134270011	134270412
chr1	134299034	134299434
chr1	134344504	134344905
chr1	134381802	134382202
chr1	134393819	134394219
chr1	134399917	134400317
chr1	134513459	134513860
chr1	134518662	134519062
chr1	134535054	134535454
chr1	134556740	134557141
chr1	134701172	134701573
chr1	134704859	134705259
chr1	134987509	134987910
chr1	135108637	135109037
chr1	135136533	135136933
chr1	135154336	135154737
chr1	135171979	135172380
chr1	135199038	135199439
chr1	135217672	135218072
chr1	135368230	135368631
chr1	135452250	135452650
chr1	135466912	135467313
chr1	135510283	135510684
chr1	135540270	135540671
chr1	135637695	135638096
chr1	135659550	135659951
chr1	135670444	135670845
chr1	135675567	135675968
chr1	135688126	135688527
chr1	135715004	135715405
chr1	135752920	135753321
chr1	135811280	135811680
chr1	135865574	135865975
chr1	135945708	135946108
chr1	136040476	136040876
chr1	136136502	136136902
chr1	136140143	136140544
chr1	136174242	136174642
chr1	136466178	136466579
chr1	136527186	136527587
chr1	136555942	136556343
chr1	136613178	136613578
chr1	136644445	136644845
chr1	136674621	136675021
chr1	136690078	136690478
chr1	136707390	136707791
chr1	136789207	136789607
chr1	137174173	137174573
chr1	137298186	137298586
chr1	137323861	137324262
chr1	137587482	137587882
chr1	137898342	137898743
chr1	138348465	138348866
chr1	139122330	139122730
chr1	139494658	139495058
chr1	141389196	141389596
chr1	142742279	142742679
chr1	143263650	143264050
chr1	149856648	149857049
chr1	150115385	150115786
chr1	150426218	150426619
chr1	150540219	150540620
chr1	150556659	150557059
chr1	151078961	151079361
chr1	151168658	151169058
chr1	151177448	151177848
chr1	151515710	151516110
chr1	151712672	151713072
chr1	151879481	151879881
chr1	152084587	152084987
chr1	152511266	152511666
chr1	152520826	152521226
chr1	152524999	152525400
chr1	152556243	152556643
chr1	152573111	152573512
chr1	152687324	152687725
chr1	152768090	152768491
chr1	152779024	152779425
chr1	152790225	152790626
chr1	152793444	152793844
chr1	152809831	152810232
chr1	152815116	152815517
chr1	152942950	152943350
chr1	153009329	153009729
chr1	153040135	153040536
chr1	153048110	153048511
chr1	153083178	153083578
chr1	153091995	153092395
chr1	153101421	153101821
chr1	153140804	153141205
chr1	153172477	153172878
chr1	153316276	153316677
chr1	153453133	153453533
chr1	153493951	153494351
chr1	153560785	153561185
chr1	153953734	153954134
chr1	154032546	154032946
chr1	154180922	154181323
chr1	154190301	154190701
chr1	154204928	154205328
chr1	154292719	154293119
chr1	154723402	154723802
chr1	154786219	154786620
chr1	155006558	155006958
chr1	155086402	155086803
chr1	155215108	155215509
chr1	155224197	155224598
chr1	155281493	155281893
chr1	155438619	155439019
chr1	156217429	156217830
chr1	156615577	156615978
chr1	156660414	156660814
chr1	156668706	156669106
chr1	156742088	156742488
chr1	156752310	156752710
chr1	156956359	156956759
chr1	156983244	156983645
chr1	157079451	157079851
chr1	157086130	157086531
chr1	157380688	157381088
chr1	157449813	157450214
chr1	157560658	157561058
chr1	158654539	158654939
chr1	158670164	158670564
chr1	158953582	158953982
chr1	159389976	159390377
chr1	159535574	159535974
chr1	159812772	159813172
chr1	160651694	160652094
chr1	160934093	160934494
chr1	161039982	161040383
chr1	161170677	161171077
chr1	161195944	161196345
chr1	161286733	161287134
chr1	161976362	161976762
chr1	162359213	162359614
chr1	162509276	162509677
chr1	162589410	162589810
chr1	162615551	162615951
chr1	162665073	162665474
chr1	162832213	162832614
chr1	163150499	163150900
chr1	163163723	163164123
chr1	164138676	164139076
chr1	164335926	164336327
chr1	164366681	164367081
chr1	164377087	164377487
chr1	164494554	164494954
chr1	164722038	164722438
chr1	164898898	164899299
chr1	165018734	165019135
chr1	165120369	165120770
chr1	165282242	165282643
chr1	165320494	165320895
chr1	165583487	165583888
chr1	165642125	165642526
chr1	165658618	165659018
chr1	165672411	165672812
chr1	165736117	165736517
chr1	165771523	165771924
chr1	165853695	165854095
chr1	166043766	166044167
chr1	166045546	166045947
chr1	166048920	166049320
chr1	166056116	166056516
chr1	166125186	166125586
chr1	166154230	166154630
chr1	166160657	166161057
chr1	166282590	166282990
chr1	166304634	166305034
chr1	166309221	166309622
chr1	167021862	167022262
chr1	167212250	167212651
chr1	167230963	167231363
chr1	167270649	167271050
chr1	167337384	167337785
chr1	167369898	167370299
chr1	167374311	167374711
chr1	167551594	167551995
chr1	167638027	167638427
chr1	167644950	167645351
chr1	167782096	167782496
chr1	167802574	167802975
chr1	167915276	167915676
chr1	167929778	167930179
chr1	168214028	168214428
chr1	168382543	168382943
chr1	168416923	168417324
chr1	169459336	169459737
chr1	169917962	169918363
chr1	170136361	170136762
chr1	170381433	170381834
chr1	170871337	170871737
chr1	170889337	170889737
chr1	170901614	170902015
chr1	170907748	170908148
chr1	170978354	170978755
chr1	170996802	170997203
chr1	171033695	171034096
chr1	171074229	171074630
chr1	171102761	171103161
chr1	171111059	171111459
chr1	171159386	171159787
chr1	171238508	171238909
chr1	171257141	171257542
chr1	171375670	171376071
chr1	171379951	171380352
chr1	171387164	171387564
chr1	171471353	171471754
chr1	171477944	171478345
chr1	171515026	171515426
chr1	171564237	171564637
chr1	171960683	171961083
chr1	172143529	172143929
chr1	172217037	172217438
chr1	172310054	172310455
chr1	172326155	172326556
chr1	172364674	172365075
chr1	172368883	172369283
chr1	172412193	172412593
chr1	172418177	172418577
chr1	172490120	172490521
chr1	172510510	172510910
chr1	172528684	172529084
chr1	172563186	172563587
chr1	172592448	172592848
chr1	172619177	172619578
chr1	173349900	173350300
chr1	173389882	173390282
chr1	173980999	173981399
chr1	175041397	175041797
chr1	175936386	175936787
chr1	176223167	176223568
chr1	176644298	176644698
chr1	177258596	177258997
chr1	177322813	177323213
chr1	177338747	177339147
chr1	177616277	177616677
chr1	177623391	177623792
chr1	177702786	177703187
chr1	177983054	177983455
chr1	178276385	178276785
chr1	178368920	178369321
chr1	178463673	178464074
chr1	178530491	178530891
chr1	178544469	178544869
chr1	179087094	179087494
chr1	179645676	179646077
chr1	179664630	179665031
chr1	179723004	179723404
chr1	179735021	179735421
chr1	179844896	179845296
chr1	179847936	179848337
chr1	179859171	179859571
chr1	180215015	180215416
chr1	180268534	180268935
chr1	180284048	180284448
chr1	180313774	180314174
chr1	180332108	180332508
chr1	180365200	180365601
chr1	180387476	180387877
chr1	180407101	180407502
chr1	180422143	180422544
chr1	180434122	180434523
chr1	180548771	180549172
chr1	180720282	180720682
chr1	180763790	180764191
chr1	180768415	180768816
chr1	180777580	180777981
chr1	180794045	180794445
chr1	180874031	180874432
chr1	180888608	180889009
chr1	180919669	180920070
chr1	180924786	180925187
chr1	180974426	180974826
chr1	180987691	180988092
chr1	181163637	181164037
chr1	181234245	181234646
chr1	181250950	181251351
chr1	181256676	181257076
chr1	181272824	181273224
chr1	181545374	181545774
chr1	181616115	181616515
chr1	181853124	181853524
chr1	181860617	181861018
chr1	181880852	181881253
chr1	181888847	181889248
chr1	181921487	181921888
chr1	181923401	181923801
chr1	182045113	182045513
chr1	182081982	182082383
chr1	182095131	182095532
chr1	182115663	182116064
chr1	182140428	182140828
chr1	182159641	182160042
chr1	182489814	182490215
chr1	182506534	182506935
chr1	182528018	182528419
chr1	182539265	182539665
chr1	182553873	182554273
chr1	182670569	182670969
chr1	182839620	182840021
chr1	182960083	182960484
chr1	182990958	182991358
chr1	183184667	183185067
chr1	183299166	183299566
chr1	183345077	183345478
chr1	183441976	183442377
chr1	184019432	184019832
chr1	184051756	184052156
chr1	184235538	184235939
chr1	184441105	184441506
chr1	184497015	184497415
chr1	184704926	184705326
chr1	184771571	184771972
chr1	184777046	184777446
chr1	184793169	184793570
chr1	184824503	184824903
chr1	184852261	184852662
chr1	184853292	184853692
chr1	184965907	184966308
chr1	184972146	184972547
chr1	185187323	185187724
chr1	185209681	185210082
chr1	185229832	185230233
chr1	185262544	185262944
chr1	185533413	185533814
chr1	186586885	186587285
chr1	186597900	186598300
chr1	186721989	186722389
chr1	186834223	186834623
chr1	187604112	187604512
chr1	188055960	188056361
chr1	188660384	188660785
chr1	188854293	188854693
chr1	188980084	188980484
chr1	189056008	189056408
chr1	189080809	189081209
chr1	189628339	189628739
chr1	189761561	189761961
chr1	189778351	189778751
chr1	189830746	189831146
chr1	189883725	189884126
chr1	189887466	189887867
chr1	189916441	189916841
chr1	189972970	189973371
chr1	190448228	190448628
chr1	190944296	190944697
chr1	191125970	191126371
chr1	191153054	191153455
chr1	191184841	191185242
chr1	191275473	191275874
chr1	191288742	191289143
chr1	191299579	191299980
chr1	191312437	191312838
chr1	191785014	191785415
chr1	191817788	191818189
chr1	191834837	191835238
chr1	191964243	191964644
chr1	191990048	191990449
chr1	192107365	192107766
chr1	192444202	192444603
chr1	192598362	192598763
chr1	192727045	192727445
chr1	192745641	192746041
chr1	192764470	192764871
chr1	192779063	192779464
chr1	193024506	193024906
chr1	193160292	193160693
chr1	193208214	193208615
chr1	193330172	193330573
chr1	193363768	193364169
chr1	193382435	193382835
chr1	193486757	193487158
chr1	193503882	193504283
chr1	193510034	193510434
chr1	193513895	193514295
chr1	193575950	193576351
chr1	193588998	193589399
chr1	193673070	193673471
chr1	193732184	193732585
chr1	194034170	194034570
chr1	194879573	194879974
chr1	195033857	195034257
chr1	195212866	195213266
chr1	195241520	195241920
chr10	3236902	3237303
chr10	3646462	3646863
chr10	3891834	3892235
chr10	3941313	3941713
chr10	3996403	3996803
chr10	4107735	4108136
chr10	4333211	4333611
chr10	4334263	4334664
chr10	4346752	4347152
chr10	4375232	4375633
chr10	4712413	4712813
chr10	4724832	4725232
chr10	5181794	5182195
chr10	5289273	5289673
chr10	7052412	7052812
chr10	7124965	7125366
chr10	7323195	7323596
chr10	7333331	7333732
chr10	7390575	7390975
chr10	7809913	7810314
chr10	7883468	7883868
chr10	7925501	7925901
chr10	8114860	8115260
chr10	8196326	8196727
chr10	8364121	8364521
chr10	8715711	8716111
chr10	8795377	8795777
chr10	8801063	8801464
chr10	8889307	8889707
chr10	9252750	9253150
chr10	9331709	9332109
chr10	10321172	10321572
chr10	10355601	10356001
chr10	10688990	10689390
chr10	10996785	10997185
chr10	11026369	11026769
chr10	11449851	11450251
chr10	11846179	11846579
chr10	12572830	12573231
chr10	12614657	12615057
chr10	12704243	12704643
chr10	12869090	12869491
chr10	12878682	12879082
chr10	12941234	12941635
chr10	12997076	12997477
chr10	13016566	13016967
chr10	13107910	13108310
chr10	13982852	13983253
chr10	14016502	14016903
chr10	14057020	14057421
chr10	14390962	14391363
chr10	14570580	14570981
chr10	15300088	15300489
chr10	16545385	16545785
chr10	17230269	17230670
chr10	17237471	17237872
chr10	17575800	17576201
chr10	17579486	17579886
chr10	17697758	17698158
chr10	17827505	17827905
chr10	18090556	18090956
chr10	18251354	18251754
chr10	18318373	18318774
chr10	18323712	18324113
chr10	18329424	18329824
chr10	18388820	18389220
chr10	18431017	18431418
chr10	18463110	18463510
chr10	18506621	18507021
chr10	18550100	18550500
chr10	18910902	18911302
chr10	19192240	19192640
chr10	19240229	19240630
chr10	19352870	19353270
chr10	19361638	19362039
chr10	19708381	19708782
chr10	19849752	19850152
chr10	19915329	19915729
chr10	20073265	20073666
chr10	20091358	20091758
chr10	20264518	20264918
chr10	20400297	20400698
chr10	20966124	20966524
chr10	21054401	21054801
chr10	21082458	21082858
chr10	21144985	21145385
chr10	21465367	21465767
chr10	21668989	21669390
chr10	21701623	21702024
chr10	21746076	21746476
chr10	21776406	21776806
chr10	21790177	21790578
chr10	21827193	21827594
chr10	21829026	21829426
chr10	21923586	21923986
chr10	21988440	21988841
chr10	22010216	22010617
chr10	22282930	22283331
chr10	22609084	22609485
chr10	22710373	22710774
chr10	22813423	22813824
chr10	22843628	22844029
chr10	23783073	23783474
chr10	23806091	23806491
chr10	23813078	23813478
chr10	23977998	23978398
chr10	24173373	24173774
chr10	24312105	24312506
chr10	24590519	24590919
chr10	24789683	24790084
chr10	24972909	24973309
chr10	25111576	25111976
chr10	25118820	25119221
chr10	25239198	25239599
chr10	25250197	25250598
chr10	25268534	25268934
chr10	25296819	25297220
chr10	25381993	25382393
chr10	25427437	25427838
chr10	25433512	25433912
chr10	26695307	26695707
chr10	27994353	27994753
chr10	28493214	28493614
chr10	29146785	29147186
chr10	29196818	29197219
chr10	29855772	29856172
chr10	30718923	30719323
chr10	30729522	30729922
chr10	30737347	30737747
chr10	30810840	30811241
chr10	31370123	31370523
chr10	31742444	31742844
chr10	32946438	32946838
chr10	33198240	33198640
chr10	33370488	33370888
chr10	33806094	33806495
chr10	33940714	33941114
chr10	34033882	34034283
chr10	34066549	34066949
chr10	34200780	34201180
chr10	34233975	34234375
chr10	34316932	34317332
chr10	34328269	34328670
chr10	35835268	35835669
chr10	36803731	36804131
chr10	37136867	37137268
chr10	37140933	37141334
chr10	37337281	37337682
chr10	37397394	37397795
chr10	37841796	37842196
chr10	39066922	39067322
chr10	39170132	39170532
chr10	39171115	39171515
chr10	39239786	39240186
chr10	39555222	39555623
chr10	39572720	39573120
chr10	39659320	39659721
chr10	39716893	39717293
chr10	39975673	39976073
chr10	40362945	40363345
chr10	40442319	40442719
chr10	40713176	40713576
chr10	40809295	40809695
chr10	41004356	41004757
chr10	41015718	41016119
chr10	41288761	41289162
chr10	41293056	41293456
chr10	41380458	41380858
chr10	41435223	41435623
chr10	41505438	41505839
chr10	41565205	41565605
chr10	41582967	41583367
chr10	41690186	41690587
chr10	41752011	41752411
chr10	41757208	41757608
chr10	41763896	41764296
chr10	41934748	41935148
chr10	42030991	42031392
chr10	42071458	42071859
chr10	42277876	42278277
chr10	42308157	42308558
chr10	42464213	42464614
chr10	42562310	42562711
chr10	42574717	42575118
chr10	42579798	42580199
chr10	42613956	42614356
chr10	42646292	42646692
chr10	42697014	42697414
chr10	42842387	42842788
chr10	42925239	42925639
chr10	42950110	42950511
chr10	42958107	42958508
chr10	42972743	42973143
chr10	42987562	42987963
chr10	43043416	43043816
chr10	43155041	43155442
chr10	43211828	43212229
chr10	43378327	43378728
chr10	43438404	43438804
chr10	43439447	43439847
chr10	43467655	43468056
chr10	43489582	43489982
chr10	43527696	43528096
chr10	43551395	43551795
chr10	43684246	43684646
chr10	43705660	43706060
chr10	43742676	43743077
chr10	43939160	43939560
chr10	44037925	44038326
chr10	44071091	44071492
chr10	44265796	44266197
chr10	44325737	44326137
chr10	44370689	44371089
chr10	44391939	44392339
chr10	44409101	44409501
chr10	44427949	44428350
chr10	44483140	44483541
chr10	44527038	44527438
chr10	44529280	44529681
chr10	45091423	45091823
chr10	45446197	45446598
chr10	45473189	45473589
chr10	45486405	45486806
chr10	45800111	45800512
chr10	46011892	46012292
chr10	46691745	46692145
chr10	48067043	48067443
chr10	48663290	48663690
chr10	51553400	51553801
chr10	51816661	51817061
chr10	52246238	52246638
chr10	52272969	52273370
chr10	52704480	52704880
chr10	52742678	52743078
chr10	53503481	53503882
chr10	53580139	53580539
chr10	54059092	54059493
chr10	54509730	54510130
chr10	56115006	56115407
chr10	56426280	56426681
chr10	56486569	56486969
chr10	57001267	57001668
chr10	58354501	58354902
chr10	58540605	58541005
chr10	58559077	58559477
chr10	58652335	58652735
chr10	59150033	59150434
chr10	59292548	59292948
chr10	59296260	59296661
chr10	59539436	59539836
chr10	59547377	59547778
chr10	59577787	59578188
chr10	59710253	59710654
chr10	59753457	59753857
chr10	59814854	59815254
chr10	59865031	59865432
chr10	59899453	59899854
chr10	59909482	59909883
chr10	59916546	59916946
chr10	59974153	59974553
chr10	60066546	60066946
chr10	60115505	60115905
chr10	60166021	60166422
chr10	60186235	60186635
chr10	60191653	60192053
chr10	60245007	60245408
chr10	60257214	60257615
chr10	60305296	60305697
chr10	60351833	60352233
chr10	60407911	60408311
chr10	60531377	60531777
chr10	60553160	60553561
chr10	60687481	60687881
chr10	60760509	60760909
chr10	60779669	60780069
chr10	60814481	60814882
chr10	60826715	60827116
chr10	60934318	60934719
chr10	61052204	61052605
chr10	61064599	61064999
chr10	61068488	61068889
chr10	61080301	61080701
chr10	61134077	61134477
chr10	61199589	61199989
chr10	61211633	61212033
chr10	61212827	61213227
chr10	61275753	61276154
chr10	61315395	61315795
chr10	61325860	61326260
chr10	61336198	61336598
chr10	61344004	61344405
chr10	61351203	61351603
chr10	61394739	61395139
chr10	61399347	61399748
chr10	61423189	61423590
chr10	61492023	61492423
chr10	61602576	61602977
chr10	61820022	61820422
chr10	61838775	61839176
chr10	61877774	61878174
chr10	61906158	61906558
chr10	61929005	61929406
chr10	61936654	61937055
chr10	62000204	62000604
chr10	62183035	62183436
chr10	62242888	62243288
chr10	62261072	62261473
chr10	62410904	62411304
chr10	62590230	62590630
chr10	62865240	62865641
chr10	63066005	63066405
chr10	63125322	63125723
chr10	63135675	63136075
chr10	63182365	63182765
chr10	63308934	63309335
chr10	63366070	63366471
chr10	63377556	63377957
chr10	63582604	63583005
chr10	63692006	63692406
chr10	64736609	64737009
chr10	66492245	66492645
chr10	66814437	66814838
chr10	66864219	66864620
chr10	66901749	66902150
chr10	66913569	66913969
chr10	66928180	66928581
chr10	66983087	66983487
chr10	67003211	67003612
chr10	67025653	67026054
chr10	67083879	67084279
chr10	67100278	67100679
chr10	67106972	67107372
chr10	67458851	67459251
chr10	67647950	67648350
chr10	67721799	67722199
chr10	67729270	67729670
chr10	67943521	67943921
chr10	68044005	68044405
chr10	68136590	68136991
chr10	68148544	68148944
chr10	68180100	68180500
chr10	68231473	68231873
chr10	68276379	68276780
chr10	68283088	68283489
chr10	68795453	68795854
chr10	69398868	69399269
chr10	69453565	69453966
chr10	69556256	69556657
chr10	69574131	69574531
chr10	69607644	69608044
chr10	69670920	69671321
chr10	69781522	69781922
chr10	69845766	69846167
chr10	69910548	69910948
chr10	70095024	70095424
chr10	70156381	70156781
chr10	70173255	70173655
chr10	70186104	70186504
chr10	70296768	70297168
chr10	70325530	70325930
chr10	70379992	70380393
chr10	70433258	70433658
chr10	70520155	70520556
chr10	70540393	70540793
chr10	70739495	70739895
chr10	71218208	71218608
chr10	71225983	71226383
chr10	71448193	71448593
chr10	72634119	72634519
chr10	73039497	73039897
chr10	73096774	73097174
chr10	74919254	74919654
chr10	74925280	74925680
chr10	74973024	74973425
chr10	75021074	75021474
chr10	75120981	75121382
chr10	75170476	75170877
chr10	75182335	75182735
chr10	75446765	75447166
chr10	75499796	75500196
chr10	75566687	75567088
chr10	75586252	75586653
chr10	75635783	75636184
chr10	75649004	75649404
chr10	75667432	75667833
chr10	75744045	75744446
chr10	75837247	75837648
chr10	75853419	75853819
chr10	75872846	75873247
chr10	75883040	75883441
chr10	75935673	75936074
chr10	76067719	76068119
chr10	76204020	76204420
chr10	76262363	76262763
chr10	76346579	76346980
chr10	76513171	76513572
chr10	76733263	76733664
chr10	76734994	76735394
chr10	76835644	76836044
chr10	77021390	77021790
chr10	77070114	77070515
chr10	77082546	77082947
chr10	77089360	77089760
chr10	77130517	77130917
chr10	77152229	77152630
chr10	77178727	77179127
chr10	77201714	77202115
chr10	77206686	77207087
chr10	77252775	77253175
chr10	77282773	77283173
chr10	77509607	77510008
chr10	77590816	77591216
chr10	77627540	77627940
chr10	77677603	77678004
chr10	77864367	77864767
chr10	77972178	77972579
chr10	77984627	77985028
chr10	78048095	78048495
chr10	78067256	78067656
chr10	78211324	78211724
chr10	78279133	78279533
chr10	78311901	78312301
chr10	78391054	78391454
chr10	78396199	78396600
chr10	78457741	78458141
chr10	78481829	78482230
chr10	78487661	78488062
chr10	79106503	79106904
chr10	79322142	79322543
chr10	79595257	79595658
chr10	79649414	79649814
chr10	79695161	79695562
chr10	79712451	79712851
chr10	79718001	79718401
chr10	79780256	79780657
chr10	79812164	79812564
chr10	79824325	79824726
chr10	79834752	79835152
chr10	79840700	79841100
chr10	79864614	79865015
chr10	79883680	79884080
chr10	79892773	79893174
chr10	79925240	79925640
chr10	79958077	79958478
chr10	79976661	79977061
chr10	80028189	80028589
chr10	80033908	80034309
chr10	80051287	80051688
chr10	80131177	80131578
chr10	80159799	80160200
chr10	80165010	80165411
chr10	80185521	80185921
chr10	80199469	80199870
chr10	80295857	80296258
chr10	80298855	80299256
chr10	80304852	80305253
chr10	80340010	80340411
chr10	80342581	80342982
chr10	80350232	80350633
chr10	80376155	80376555
chr10	80423611	80424011
chr10	80446188	80446589
chr10	80450601	80451002
chr10	80509397	80509798
chr10	80557332	80557733
chr10	80566337	80566737
chr10	80571255	80571655
chr10	80611023	80611424
chr10	80619875	80620275
chr10	80684254	80684655
chr10	80687884	80688284
chr10	80752124	80752525
chr10	80757720	80758120
chr10	80766330	80766730
chr10	80774597	80774998
chr10	80831158	80831558
chr10	80848591	80848992
chr10	80897908	80898308
chr10	80940462	80940863
chr10	80955686	80956086
chr10	80961144	80961545
chr10	80988022	80988423
chr10	81018268	81018668
chr10	81031268	81031668
chr10	81050639	81051039
chr10	81082331	81082732
chr10	81173132	81173532
chr10	81190059	81190460
chr10	81192307	81192707
chr10	81244621	81245022
chr10	81304786	81305187
chr10	81317209	81317610
chr10	81335350	81335750
chr10	81389759	81390160
chr10	81395187	81395588
chr10	81401703	81402104
chr10	81429586	81429987
chr10	81432851	81433252
chr10	81450183	81450584
chr10	81465346	81465747
chr10	81477498	81477898
chr10	81526798	81527199
chr10	81534796	81535196
chr10	81550201	81550601
chr10	81551499	81551899
chr10	81564456	81564857
chr10	81571574	81571975
chr10	81633453	81633854
chr10	81643526	81643927
chr10	82178364	82178765
chr10	82354082	82354483
chr10	82666406	82666806
chr10	82768940	82769341
chr10	82795168	82795568
chr10	82875993	82876394
chr10	82901426	82901827
chr10	83069890	83070290
chr10	83197923	83198324
chr10	83354304	83354705
chr10	83617373	83617773
chr10	83620422	83620822
chr10	83661917	83662317
chr10	84021287	84021687
chr10	84372170	84372571
chr10	84383105	84383505
chr10	84392350	84392750
chr10	84437980	84438380
chr10	84458084	84458484
chr10	84987771	84988171
chr10	85013397	85013798
chr10	85271608	85272009
chr10	85378970	85379370
chr10	85388707	85389108
chr10	85539723	85540124
chr10	85651792	85652192
chr10	85967956	85968356
chr10	86296127	86296528
chr10	86319495	86319895
chr10	86338044	86338444
chr10	86452346	86452746
chr10	86463783	86464184
chr10	86636914	86637315
chr10	86727531	86727931
chr10	86731112	86731512
chr10	86971976	86972376
chr10	87024874	87025274
chr10	87094220	87094621
chr10	87447689	87448089
chr10	87552625	87553025
chr10	87812517	87812918
chr10	87927232	87927633
chr10	88349830	88350231
chr10	88491525	88491925
chr10	88514486	88514886
chr10	88547649	88548049
chr10	88708750	88709150
chr10	88717444	88717844
chr10	89326934	89327335
chr10	89344707	89345108
chr10	89395812	89396213
chr10	89527029	89527430
chr10	89823971	89824371
chr10	89975550	89975950
chr10	90771403	90771804
chr10	90804603	90805003
chr10	90863872	90864272
chr10	91032417	91032818
chr10	91060802	91061203
chr10	91166894	91167295
chr10	91181688	91182089
chr10	91270335	91270735
chr10	91271211	91271611
chr10	92162348	92162749
chr10	93050969	93051369
chr10	93070524	93070924
chr10	93165765	93166166
chr10	93188442	93188842
chr10	93425716	93426117
chr10	93485264	93485664
chr10	93818647	93819047
chr10	93819689	93820089
chr10	93833847	93834247
chr10	93889575	93889976
chr10	94116222	94116623
chr10	94408682	94409082
chr10	94426238	94426638
chr10	94531556	94531957
chr10	94545579	94545980
chr10	94609238	94609639
chr10	95156368	95156769
chr10	95244929	95245330
chr10	95258018	95258418
chr10	95262352	95262752
chr10	95310964	95311364
chr10	95456154	95456554
chr10	95461212	95461612
chr10	95476002	95476403
chr10	95595954	95596355
chr10	95623954	95624355
chr10	95685161	95685561
chr10	95729921	95730322
chr10	95862674	95863074
chr10	95883690	95884090
chr10	95894642	95895042
chr10	96213909	96214310
chr10	96308969	96309370
chr10	96609319	96609720
chr10	96632690	96633090
chr10	96697769	96698170
chr10	96722470	96722870
chr10	96751597	96751997
chr10	97312972	97313373
chr10	98008410	98008810
chr10	98508515	98508916
chr10	98684119	98684519
chr10	99084946	99085346
chr10	99190787	99191187
chr10	99298807	99299208
chr10	99461102	99461503
chr10	100066044	100066444
chr10	100111127	100111527
chr10	103346818	103347218
chr10	105753649	105754050
chr10	105834690	105835090
chr10	108287051	108287451
chr10	108414995	108415396
chr10	108446650	108447051
chr10	108531084	108531484
chr10	108537600	108538001
chr10	108568146	108568546
chr10	109521711	109522112
chr10	109684548	109684948
chr10	110455780	110456181
chr10	110733355	110733756
chr10	110940762	110941163
chr10	111389846	111390246
chr10	111507622	111508022
chr10	111570786	111571186
chr10	111575994	111576395
chr10	111592485	111592885
chr10	111672766	111673166
chr10	111957756	111958156
chr10	115468958	115469359
chr10	115475232	115475633
chr10	116197053	116197453
chr10	116288227	116288627
chr10	116512618	116513018
chr10	116562266	116562666
chr10	116715417	116715817
chr10	116808544	116808944
chr10	116848875	116849275
chr10	117078339	117078740
chr10	117167029	117167430
chr10	117173829	117174230
chr10	117216835	117217236
chr10	117396739	117397140
chr10	117411904	117412304
chr10	117432421	117432822
chr10	117435422	117435823
chr10	117452245	117452646
chr10	117571272	117571673
chr10	117688267	117688668
chr10	117731284	117731685
chr10	117809104	117809504
chr10	117838911	117839311
chr10	117862037	117862438
chr10	117906207	117906608
chr10	118103190	118103591
chr10	118121875	118122275
chr10	118125810	118126210
chr10	118370421	118370822
chr10	118461010	118461410
chr10	118675886	118676287
chr10	119080632	119081032
chr10	119109224	119109624
chr10	119691676	119692076
chr10	120061202	120061603
chr10	120171325	120171725
chr10	120398781	120399181
chr10	120461814	120462215
chr10	120523009	120523410
chr10	120552957	120553358
chr10	120604462	120604863
chr10	120707986	120708386
chr10	120722323	120722723
chr10	120745091	120745491
chr10	120876219	120876620
chr10	120938279	120938680
chr10	121256486	121256887
chr10	121404006	121404406
chr10	121427181	121427582
chr10	121461522	121461923
chr10	121507369	121507770
chr10	121516182	121516583
chr10	121520913	121521314
chr10	121533191	121533592
chr10	121542487	121542887
chr10	121568881	121569282
chr10	121689603	121690003
chr10	121727150	121727551
chr10	122038602	122039002
chr10	122054581	122054982
chr10	122792441	122792842
chr10	122794338	122794738
chr10	122884069	122884470
chr10	122912904	122913304
chr10	122931890	122932291
chr10	122963871	122964272
chr10	123091679	123092080
chr10	123256012	123256412
chr10	123678429	123678829
chr10	124138462	124138863
chr10	125184149	125184550
chr10	125389374	125389774
chr10	125725635	125726036
chr10	125800525	125800925
chr10	125839624	125840024
chr10	126330504	126330904
chr10	126663511	126663911
chr10	126832983	126833383
chr10	126905726	126906127
chr10	126919014	126919414
chr10	126928323	126928724
chr10	126962255	126962656
chr10	126971980	126972381
chr10	126990308	126990709
chr10	127058140	127058541
chr10	127170781	127171182
chr10	127177691	127178092
chr10	127183722	127184122
chr10	127233201	127233601
chr10	127238186	127238586
chr10	127256006	127256407
chr10	127336962	127337362
chr10	127338854	127339254
chr10	127426788	127427188
chr10	127509030	127509431
chr10	127512720	127513121
chr10	127537944	127538344
chr10	127555743	127556144
chr10	127564192	127564592
chr10	127569478	127569878
chr10	127591471	127591871
chr10	127657966	127658366
chr10	127907342	127907742
chr10	127945301	127945702
chr10	128090887	128091288
chr10	128096597	128096998
chr10	128140299	128140700
chr10	128149598	128149999
chr10	128187245	128187646
chr10	128188208	128188609
chr10	128247094	128247494
chr10	128344842	128345243
chr10	128441322	128441723
chr10	128474225	128474625
chr10	128536297	128536698
chr10	128612690	128613091
chr10	128668848	128669249
chr10	128737459	128737859
chr10	128888826	128889227
chr10	128913219	128913620
chr10	128981012	128981413
chr10	129549325	129549725
chr10	130229554	130229954
chr10	130293705	130294106
chr10	130412484	130412885
chr10	130470361	130470761
chr10	130542018	130542419
chr11	3185836	3186237
chr11	3292781	3293182
chr11	3332230	3332631
chr11	3337505	3337906
chr11	3348599	3349000
chr11	3353076	3353477
chr11	3374154	3374555
chr11	3387019	3387420
chr11	3472527	3472927
chr11	3535408	3535809
chr11	3545730	3546131
chr11	3714409	3714809
chr11	3749857	3750258
chr11	3762041	3762442
chr11	3818398	3818798
chr11	3834344	3834745
chr11	3954785	3955185
chr11	3992509	3992910
chr11	3998279	3998680
chr11	4001630	4002031
chr11	4012618	4013019
chr11	4035422	4035822
chr11	4053618	4054019
chr11	4080270	4080671
chr11	4083327	4083728
chr11	4096598	4096999
chr11	4220472	4220872
chr11	4229720	4230120
chr11	4261095	4261495
chr11	4271020	4271421
chr11	4295038	4295439
chr11	4299246	4299646
chr11	4302318	4302718
chr11	4308449	4308850
chr11	4451154	4451555
chr11	4461202	4461603
chr11	4466242	4466643
chr11	4469164	4469564
chr11	4605410	4605810
chr11	4643700	4644101
chr11	4690451	4690851
chr11	4734215	4734616
chr11	4750292	4750693
chr11	4761982	4762382
chr11	4772952	4773353
chr11	4836766	4837167
chr11	4843406	4843807
chr11	4865738	4866138
chr11	4882969	4883370
chr11	4916022	4916423
chr11	4953907	4954307
chr11	4973254	4973655
chr11	4975664	4976065
chr11	5046509	5046909
chr11	5061799	5062200
chr11	5115002	5115402
chr11	5160778	5161178
chr11	5164522	5164922
chr11	5239768	5240169
chr11	5272645	5273046
chr11	5318010	5318410
chr11	5411626	5412027
chr11	5485477	5485877
chr11	5495689	5496089
chr11	5505961	5506361
chr11	5562845	5563246
chr11	5629122	5629523
chr11	5691781	5692181
chr11	5702541	5702942
chr11	5855578	5855978
chr11	5879879	5880280
chr11	5886192	5886592
chr11	5912829	5913229
chr11	5943073	5943474
chr11	5972120	5972520
chr11	5990948	5991349
chr11	5995916	5996317
chr11	6000240	6000641
chr11	6039006	6039406
chr11	6068125	6068526
chr11	6123743	6124143
chr11	6178883	6179284
chr11	6187851	6188251
chr11	6244712	6245112
chr11	6261710	6262111
chr11	6365915	6366315
chr11	6388819	6389220
chr11	6406388	6406789
chr11	6429874	6430275
chr11	6436462	6436862
chr11	6465218	6465618
chr11	6569184	6569585
chr11	6615597	6615997
chr11	6628568	6628968
chr11	6768807	6769207
chr11	6773333	6773734
chr11	6901025	6901425
chr11	6923838	6924238
chr11	7064663	7065064
chr11	7129392	7129793
chr11	7140478	7140879
chr11	7237785	7238186
chr11	7423550	7423951
chr11	7533288	7533688
chr11	7534658	7535058
chr11	7664778	7665178
chr11	7728754	7729155
chr11	8068841	8069241
chr11	8302777	8303177
chr11	8405500	8405901
chr11	8424246	8424647
chr11	8468304	8468705
chr11	8523847	8524248
chr11	8566527	8566927
chr11	8569506	8569907
chr11	8589213	8589613
chr11	8624548	8624949
chr11	8635812	8636213
chr11	8641640	8642040
chr11	8658949	8659349
chr11	8723294	8723694
chr11	8754548	8754949
chr11	8811632	8812032
chr11	8821451	8821851
chr11	8859893	8860294
chr11	8903310	8903710
chr11	9135688	9136088
chr11	9904376	9904776
chr11	11098376	11098776
chr11	11115927	11116328
chr11	11131652	11132053
chr11	11455021	11455422
chr11	11573696	11574096
chr11	11788649	11789050
chr11	11811980	11812381
chr11	11820257	11820658
chr11	11822715	11823116
chr11	11829052	11829452
chr11	11844321	11844722
chr11	11879011	11879411
chr11	11881427	11881827
chr11	11942559	11942959
chr11	11948965	11949366
chr11	11965945	11966346
chr11	11973352	11973753
chr11	11974856	11975257
chr11	12025636	12026037
chr11	12291353	12291753
chr11	12359394	12359794
chr11	12373339	12373740
chr11	12436009	12436410
chr11	12521963	12522363
chr11	12532286	12532686
chr11	12811529	12811929
chr11	14182050	14182450
chr11	16412590	16412990
chr11	16532864	16533264
chr11	16591499	16591900
chr11	16844230	16844631
chr11	16871123	16871523
chr11	17192134	17192534
chr11	17883098	17883499
chr11	18011077	18011478
chr11	18876758	18877159
chr11	18957490	18957891
chr11	19007757	19008158
chr11	19020338	19020739
chr11	19027160	19027561
chr11	19074076	19074476
chr11	19428338	19428738
chr11	19524115	19524515
chr11	19747609	19748010
chr11	19811424	19811824
chr11	19835259	19835660
chr11	19847835	19848235
chr11	19849825	19850226
chr11	19920154	19920555
chr11	20041344	20041744
chr11	20059789	20060189
chr11	20072132	20072532
chr11	20122756	20123156
chr11	20127100	20127500
chr11	20134659	20135059
chr11	20145395	20145795
chr11	20214724	20215124
chr11	20231094	20231495
chr11	20243163	20243564
chr11	20296958	20297359
chr11	20357719	20358120
chr11	20400741	20401142
chr11	20445937	20446338
chr11	20455015	20455416
chr11	20459143	20459543
chr11	20477355	20477756
chr11	20501258	20501658
chr11	20532475	20532876
chr11	20561313	20561714
chr11	20586211	20586612
chr11	20639882	20640282
chr11	20655820	20656220
chr11	20663019	20663419
chr11	20691028	20691429
chr11	20794308	20794709
chr11	20859191	20859591
chr11	20882846	20883247
chr11	20913969	20914370
chr11	20958029	20958430
chr11	21033982	21034383
chr11	21096568	21096969
chr11	21164604	21165004
chr11	21169236	21169636
chr11	21174407	21174808
chr11	21996777	21997178
chr11	22437519	22437920
chr11	22600392	22600792
chr11	22603376	22603776
chr11	22607688	22608088
chr11	22617608	22618009
chr11	22672049	22672449
chr11	22677319	22677719
chr11	22782814	22783214
chr11	22791889	22792289
chr11	22799957	22800357
chr11	22811426	22811827
chr11	22830337	22830737
chr11	22956909	22957310
chr11	23048140	23048540
chr11	23067574	23067975
chr11	23080053	23080453
chr11	23124452	23124853
chr11	23149812	23150213
chr11	23211174	23211575
chr11	23382794	23383195
chr11	23556968	23557368
chr11	23565752	23566153
chr11	23653653	23654054
chr11	23679185	23679586
chr11	23801844	23802244
chr11	23846401	23846801
chr11	23855359	23855760
chr11	23979352	23979752
chr11	24019053	24019453
chr11	24049270	24049671
chr11	24076120	24076521
chr11	24305674	24306075
chr11	24549737	24550137
chr11	24608390	24608790
chr11	24689971	24690371
chr11	25437235	25437635
chr11	25592168	25592568
chr11	25767565	25767966
chr11	25862805	25863205
chr11	26073894	26074295
chr11	26117871	26118271
chr11	26129009	26129409
chr11	26961563	26961964
chr11	27221991	27222391
chr11	27264276	27264676
chr11	27753621	27754021
chr11	28036199	28036599
chr11	28075603	28076004
chr11	28365466	28365867
chr11	28538196	28538596
chr11	28734976	28735377
chr11	28934500	28934900
chr11	29069702	29070102
chr11	29438673	29439073
chr11	29636769	29637169
chr11	29638841	29639242
chr11	29670555	29670955
chr11	29861961	29862362
chr11	30057305	30057705
chr11	30118047	30118447
chr11	30161055	30161456
chr11	30177178	30177578
chr11	30222626	30223027
[truncated: 14,267 more rows]

## Sheet: HB
HB stage enhancers (ATAC sites containing 1 or more enhancer positive fragments)
chr1	4412469	4412869
chr1	4493356	4493757
chr1	4571546	4571946
chr1	4631373	4631774
chr1	4914489	4914889
chr1	5232820	5233220
chr1	5283042	5283442
chr1	6135097	6135497
chr1	6382762	6383163
chr1	6388980	6389381
chr1	6441323	6441723
chr1	7020594	7020994
chr1	7105114	7105514
chr1	7206221	7206621
chr1	7397788	7398189
chr1	9469477	9469877
chr1	9573174	9573575
chr1	10039679	10040080
chr1	10089506	10089906
chr1	10285406	10285807
chr1	10636301	10636701
chr1	12835517	12835917
chr1	12865253	12865653
chr1	12992494	12992894
chr1	13052075	13052475
chr1	13073309	13073709
chr1	13103874	13104274
chr1	13134313	13134713
chr1	13360663	13361063
chr1	13426439	13426839
chr1	13531512	13531912
chr1	13622059	13622459
chr1	14062905	14063305
chr1	14070061	14070461
chr1	14462545	14462945
chr1	14464791	14465191
chr1	14506543	14506943
chr1	14740027	14740428
chr1	15996295	15996695
chr1	16300305	16300705
chr1	17207476	17207876
chr1	17642155	17642555
chr1	18058404	18058805
chr1	19234816	19235216
chr1	19236668	19237068
chr1	19241304	19241705
chr1	20787021	20787422
chr1	21008028	21008428
chr1	21101360	21101761
chr1	21166202	21166603
chr1	21206171	21206571
chr1	21213474	21213874
chr1	21938501	21938901
chr1	22533371	22533771
chr1	22984689	22985089
chr1	23061953	23062354
chr1	23255921	23256322
chr1	23792782	23793182
chr1	23827103	23827503
chr1	23935102	23935502
chr1	24302688	24303088
chr1	24550498	24550898
chr1	24699323	24699723
chr1	25228608	25229009
chr1	30873716	30874117
chr1	33565704	33566105
chr1	33739307	33739708
chr1	33742802	33743202
chr1	34005681	34006081
chr1	34061092	34061492
chr1	34063840	34064240
chr1	34103717	34104117
chr1	34104887	34105287
chr1	34189970	34190371
chr1	34236325	34236726
chr1	34434748	34435148
chr1	34462835	34463235
chr1	34472973	34473373
chr1	34485619	34486019
chr1	34511093	34511494
chr1	34543830	34544230
chr1	34642471	34642872
chr1	34700701	34701101
chr1	34739821	34740221
chr1	34750554	34750955
chr1	34867183	34867583
chr1	35690296	35690696
chr1	35773822	35774222
chr1	35839433	35839833
chr1	35869646	35870046
chr1	35941593	35941993
chr1	36017091	36017492
chr1	36064946	36065347
chr1	36089519	36089920
chr1	36131266	36131666
chr1	36149389	36149789
chr1	36252855	36253256
chr1	36254666	36255066
chr1	36277303	36277703
chr1	36279229	36279629
chr1	36314942	36315342
chr1	36324048	36324448
chr1	36492438	36492838
chr1	36501251	36501652
chr1	36562952	36563353
chr1	36580585	36580985
chr1	36595983	36596383
chr1	36634916	36635316
chr1	36737343	36737743
chr1	36771046	36771446
chr1	36784666	36785066
chr1	36845008	36845408
chr1	36920180	36920581
chr1	37272443	37272843
chr1	37401708	37402108
chr1	37639202	37639603
chr1	37900297	37900697
chr1	38185537	38185937
chr1	38202801	38203201
chr1	38393576	38393977
chr1	38448868	38449269
chr1	38466091	38466491
chr1	38467315	38467715
chr1	38478088	38478488
chr1	38499481	38499882
chr1	38767193	38767593
chr1	38787484	38787884
chr1	39010635	39011035
chr1	39105440	39105840
chr1	39122983	39123384
chr1	39206908	39207308
chr1	39392220	39392620
chr1	39430055	39430456
chr1	39438593	39438993
chr1	39527405	39527805
chr1	39555829	39556229
chr1	39614641	39615042
chr1	39636680	39637080
chr1	39685812	39686212
chr1	39761405	39761805
chr1	39772486	39772886
chr1	39810519	39810920
chr1	39859214	39859615
chr1	39895550	39895950
chr1	39936502	39936903
chr1	39949198	39949598
chr1	40116389	40116790
chr1	40665894	40666294
chr1	41166435	41166835
chr1	41390114	41390514
chr1	41449981	41450382
chr1	41590354	41590754
chr1	42684748	42685148
chr1	42686572	42686973
chr1	42770399	42770799
chr1	42917929	42918330
chr1	43065932	43066333
chr1	43139630	43140030
chr1	43186263	43186663
chr1	43899010	43899411
chr1	44064655	44065055
chr1	44584778	44585179
chr1	45546369	45546769
chr1	45825098	45825499
chr1	45905061	45905461
chr1	46885271	46885671
chr1	46894351	46894751
chr1	51459110	51459510
chr1	51509032	51509432
chr1	51584926	51585327
chr1	51697307	51697707
chr1	51758651	51759051
chr1	51871249	51871649
chr1	52113661	52114062
chr1	52146582	52146983
chr1	52170131	52170531
chr1	53728797	53729198
chr1	53823799	53824200
chr1	54713478	54713878
chr1	55102757	55103157
chr1	55163910	55164310
chr1	55196413	55196813
chr1	55198820	55199221
chr1	55383159	55383559
chr1	55736403	55736803
chr1	55874201	55874602
chr1	56928676	56929077
chr1	56969439	56969839
chr1	56973328	56973728
chr1	57428875	57429276
chr1	57875420	57875820
chr1	57890339	57890740
chr1	58296283	58296683
chr1	58341625	58342026
chr1	58746861	58747262
chr1	58761421	58761821
chr1	59074409	59074809
chr1	59247675	59248075
chr1	59340897	59341298
chr1	59364498	59364898
chr1	59376531	59376931
chr1	59451678	59452079
chr1	59484926	59485326
chr1	59508694	59509094
chr1	59573733	59574133
chr1	59584671	59585071
chr1	59595697	59596098
chr1	59603919	59604320
chr1	59613794	59614195
chr1	59623290	59623690
chr1	60798538	60798938
chr1	61306356	61306756
chr1	62398225	62398625
chr1	62664993	62665394
chr1	62678702	62679103
chr1	62701093	62701494
chr1	62706521	62706922
chr1	62707813	62708213
chr1	62724362	62724762
chr1	62743213	62743613
chr1	62828084	62828485
chr1	62929481	62929882
chr1	62964268	62964669
chr1	62984398	62984798
chr1	63110605	63111005
chr1	63129898	63130298
chr1	63181004	63181405
chr1	63204343	63204744
chr1	63225909	63226310
chr1	63247093	63247493
chr1	63255180	63255580
chr1	63323636	63324036
chr1	63453443	63453843
chr1	63657962	63658362
chr1	63755905	63756305
chr1	64302697	64303098
chr1	64305410	64305811
chr1	64445989	64446390
chr1	64635460	64635860
chr1	64705277	64705677
chr1	64735919	64736320
chr1	64970667	64971067
chr1	65010203	65010603
chr1	65388322	65388723
chr1	66349496	66349897
chr1	66896068	66896468
chr1	66940982	66941382
chr1	67061394	67061794
chr1	68780049	68780449
chr1	69496016	69496416
chr1	69513605	69514006
chr1	69687368	69687769
chr1	69688968	69689368
chr1	70902335	70902735
chr1	71507264	71507664
chr1	71531654	71532054
chr1	71583362	71583763
chr1	71681324	71681725
chr1	71945727	71946127
chr1	72009442	72009843
chr1	72123616	72124016
chr1	72141882	72142283
chr1	72182919	72183319
chr1	72226033	72226434
chr1	72236822	72237222
chr1	72255055	72255456
chr1	72718808	72719209
chr1	72778927	72779327
chr1	72806083	72806483
chr1	72827385	72827786
chr1	72854849	72855250
chr1	72870195	72870595
chr1	72877865	72878265
chr1	72969425	72969825
chr1	73200073	73200474
chr1	73221894	73222294
chr1	73642707	73643107
chr1	73725131	73725531
chr1	73737057	73737457
chr1	73758574	73758974
chr1	73826267	73826667
chr1	73923144	73923544
chr1	73963034	73963435
chr1	73966511	73966911
chr1	73996290	73996691
chr1	74024683	74025084
chr1	74030999	74031400
chr1	74036617	74037018
chr1	74068529	74068929
chr1	74077319	74077720
chr1	74082882	74083283
chr1	74094551	74094951
chr1	74098313	74098714
chr1	74111251	74111652
chr1	74188057	74188457
chr1	74295596	74295997
chr1	74368063	74368463
chr1	74377914	74378314
chr1	74386763	74387163
chr1	74397304	74397705
chr1	74415047	74415447
chr1	74759799	74760199
chr1	74763044	74763445
chr1	74784383	74784784
chr1	74787850	74788251
chr1	74794534	74794934
chr1	74803059	74803460
chr1	74806282	74806683
chr1	74808142	74808543
chr1	74816829	74817230
chr1	74858389	74858789
chr1	74915721	74916121
chr1	74948770	74949171
chr1	75016900	75017300
chr1	75124722	75125123
chr1	75136729	75137130
chr1	75244819	75245219
chr1	75251559	75251959
chr1	75344359	75344759
chr1	75361747	75362147
chr1	75371359	75371759
chr1	75388493	75388893
chr1	75413793	75414193
chr1	75422926	75423326
chr1	75425595	75425995
chr1	75445808	75446208
chr1	75447476	75447876
chr1	75456917	75457317
chr1	75458265	75458666
chr1	75463824	75464225
chr1	75467564	75467965
chr1	75477179	75477580
chr1	75487577	75487978
chr1	75559450	75559851
chr1	75771160	75771560
chr1	75909258	75909658
chr1	75916426	75916826
chr1	75925751	75926151
chr1	76009477	76009878
chr1	76039073	76039473
chr1	76676786	76677186
chr1	77440689	77441089
chr1	77972320	77972720
chr1	78008762	78009163
chr1	78181862	78182262
chr1	78189595	78189996
chr1	78217285	78217685
chr1	78279106	78279506
chr1	78419611	78420011
chr1	78588638	78589038
chr1	78602014	78602414
chr1	78726845	78727245
chr1	79581367	79581767
chr1	79687147	79687548
chr1	80218200	80218601
chr1	80224843	80225243
chr1	80236187	80236587
chr1	80408481	80408881
chr1	81287142	81287542
chr1	81593536	81593936
chr1	81650120	81650520
chr1	82002930	82003330
chr1	82283233	82283634
chr1	82292779	82293180
chr1	82787354	82787754
chr1	82795598	82795999
chr1	83745981	83746381
chr1	84333076	84333477
chr1	84404821	84405221
chr1	84585526	84585927
chr1	84851918	84852318
chr1	84881475	84881876
chr1	85703555	85703955
chr1	85853268	85853668
chr1	85899451	85899851
chr1	85933863	85934263
chr1	86007803	86008204
chr1	86018198	86018599
chr1	86059410	86059811
chr1	86178841	86179242
chr1	86189052	86189452
chr1	86294546	86294946
chr1	86300146	86300546
chr1	86310774	86311174
chr1	86339462	86339862
chr1	86381031	86381432
chr1	86415472	86415872
chr1	86429981	86430381
chr1	86434330	86434731
chr1	86440439	86440840
chr1	86442378	86442779
chr1	86467379	86467779
chr1	86472380	86472780
chr1	86487263	86487664
chr1	86504109	86504510
chr1	86509390	86509791
chr1	86520411	86520811
chr1	86527952	86528353
chr1	86532316	86532717
chr1	86618411	86618811
chr1	87036568	87036968
chr1	87042034	87042435
chr1	87070677	87071077
chr1	87098600	87099001
chr1	87174317	87174717
chr1	87175778	87176178
chr1	87186762	87187163
chr1	87246202	87246602
chr1	87270717	87271117
chr1	87272489	87272890
chr1	87447436	87447836
chr1	87541626	87542026
chr1	87580751	87581151
chr1	87626416	87626817
chr1	87637510	87637910
chr1	87829315	87829716
chr1	87861903	87862303
chr1	87959979	87960379
chr1	87961498	87961899
chr1	88318568	88318968
chr1	88357406	88357807
chr1	88424647	88425047
chr1	88456634	88457034
chr1	88562312	88562712
chr1	88639710	88640111
chr1	88668592	88668992
chr1	88705791	88706192
chr1	88745248	88745649
chr1	88924193	88924593
chr1	89054402	89054802
chr1	89108248	89108649
chr1	89183474	89183874
chr1	89191157	89191558
chr1	89196110	89196510
chr1	89235375	89235775
chr1	89428647	89429048
chr1	89524365	89524766
chr1	89566523	89566923
chr1	89576966	89577367
chr1	89580071	89580471
chr1	89606540	89606940
chr1	89646584	89646985
chr1	89656647	89657048
chr1	89876623	89877023
chr1	89922835	89923236
chr1	89927073	89927474
chr1	89935670	89936070
chr1	89940341	89940742
chr1	89968003	89968403
chr1	89992281	89992681
chr1	90026951	90027351
chr1	90108670	90109070
chr1	90225691	90226091
chr1	90289514	90289915
chr1	90303977	90304377
chr1	90327568	90327968
chr1	90504541	90504941
chr1	90592802	90593202
chr1	90650893	90651294
chr1	90676160	90676560
chr1	90834755	90835155
chr1	90928235	90928636
chr1	90956656	90957056
chr1	90973276	90973677
chr1	91043397	91043797
chr1	91077137	91077537
chr1	91086369	91086769
chr1	91098758	91099159
chr1	91211113	91211513
chr1	91239131	91239532
chr1	91252001	91252402
chr1	91334685	91335085
chr1	91346893	91347294
chr1	91380515	91380916
chr1	91428657	91429058
chr1	91483332	91483733
chr1	91523786	91524187
chr1	91600689	91601089
chr1	91755097	91755497
chr1	91823427	91823828
chr1	91874690	91875090
chr1	91962294	91962694
chr1	92006739	92007139
chr1	92084624	92085024
chr1	92144397	92144797
chr1	92212086	92212486
chr1	92441628	92442028
chr1	92696873	92697273
chr1	92699024	92699424
chr1	92774564	92774964
chr1	92791103	92791503
chr1	92834013	92834414
chr1	92895036	92895436
chr1	92956659	92957060
chr1	93014422	93014822
chr1	93115043	93115443
chr1	93128741	93129141
chr1	93152968	93153369
chr1	93174418	93174818
chr1	93176493	93176893
chr1	93190712	93191112
chr1	93224004	93224404
chr1	93272545	93272945
chr1	93624393	93624794
chr1	93667735	93668135
chr1	93668647	93669048
chr1	93727013	93727413
chr1	94022908	94023308
chr1	94035087	94035488
chr1	94079083	94079484
chr1	97977028	97977429
chr1	98309950	98310351
chr1	98751352	98751752
chr1	105092533	105092933
chr1	105880954	105881354
chr1	105993769	105994170
chr1	106036999	106037400
chr1	106362949	106363349
chr1	106389703	106390103
chr1	106395477	106395877
chr1	106407958	106408358
chr1	106511604	106512004
chr1	106883805	106884205
chr1	106901488	106901889
chr1	110337467	110337867
chr1	114849653	114850053
chr1	118275125	118275525
chr1	118498354	118498754
chr1	118648047	118648447
chr1	118759538	118759938
chr1	118776622	118777022
chr1	118864597	118864997
chr1	119003994	119004395
chr1	119033835	119034236
chr1	119047779	119048180
chr1	119083621	119084021
chr1	119087489	119087889
chr1	119189549	119189949
chr1	119305458	119305859
chr1	119388645	119389045
chr1	119397883	119398283
chr1	119472683	119473083
chr1	119484433	119484834
chr1	119548694	119549094
chr1	119894961	119895362
chr1	120033024	120033424
chr1	120085715	120086115
chr1	120093544	120093945
chr1	120197133	120197533
chr1	120231346	120231746
chr1	120342358	120342759
chr1	120390349	120390749
chr1	120468858	120469258
chr1	120586499	120586899
chr1	120606793	120607193
chr1	120644448	120644849
chr1	120685837	120686238
chr1	121168624	121169024
chr1	121440986	121441386
chr1	121490217	121490617
chr1	125370809	125371210
chr1	125607453	125607853
chr1	125663070	125663471
chr1	125709747	125710147
chr1	126675060	126675461
chr1	126824599	126824999
chr1	126993255	126993655
chr1	127424977	127425377
chr1	127496726	127497126
chr1	127575985	127576386
chr1	127625772	127626173
chr1	127662682	127663083
chr1	127679747	127680147
chr1	127990340	127990740
chr1	128128350	128128750
chr1	128157132	128157532
chr1	128472125	128472525
chr1	128532663	128533063
chr1	128551799	128552199
chr1	128654587	128654987
chr1	128690167	128690568
chr1	128824183	128824583
chr1	130300023	130300423
chr1	130342468	130342868
chr1	130474232	130474632
chr1	130737608	130738008
chr1	130741204	130741605
chr1	130787027	130787427
chr1	130878155	130878555
chr1	131053216	131053616
chr1	131079826	131080226
chr1	131107867	131108267
chr1	131126251	131126652
chr1	131181604	131182004
chr1	131274770	131275170
chr1	131290662	131291062
chr1	131431785	131432185
chr1	131555084	131555485
chr1	131566119	131566519
chr1	131712383	131712784
chr1	131726575	131726976
chr1	131746959	131747360
chr1	131765609	131766010
chr1	131820295	131820695
chr1	131981601	131982001
chr1	131982910	131983310
chr1	131995022	131995422
chr1	132046342	132046742
chr1	132121188	132121589
chr1	132130306	132130707
chr1	132151788	132152189
chr1	132157382	132157782
chr1	132164924	132165324
chr1	132200527	132200928
chr1	132210909	132211309
chr1	132212057	132212457
chr1	132233522	132233922
chr1	132292841	132293241
chr1	132318125	132318526
chr1	132322725	132323125
chr1	132333652	132334053
chr1	132341710	132342110
chr1	132346492	132346892
chr1	132355771	132356171
chr1	132374285	132374685
chr1	132525747	132526148
chr1	132541161	132541562
chr1	132558061	132558461
chr1	132594662	132595063
chr1	132609085	132609486
chr1	132660425	132660825
chr1	132733875	132734276
chr1	132758734	132759134
chr1	132800242	132800642
chr1	132893507	132893908
chr1	132918168	132918569
chr1	132921100	132921501
chr1	132934878	132935279
chr1	132982725	132983126
chr1	133033697	133034097
chr1	133039432	133039832
chr1	133048984	133049384
chr1	133053017	133053417
chr1	133073407	133073808
chr1	133087598	133087999
chr1	133101373	133101773
chr1	133118168	133118568
chr1	133145979	133146379
chr1	133163964	133164364
chr1	133181072	133181473
chr1	133187935	133188335
chr1	133225989	133226390
chr1	133251881	133252282
chr1	133311237	133311638
chr1	133347794	133348194
chr1	133353487	133353888
chr1	133367609	133368010
chr1	133385523	133385923
chr1	133397824	133398225
chr1	133448311	133448712
chr1	133493282	133493683
chr1	133520730	133521130
chr1	133667755	133668155
chr1	133694884	133695285
chr1	133712739	133713139
chr1	133736273	133736674
chr1	133766759	133767160
chr1	133800919	133801320
chr1	133815965	133816365
chr1	133911437	133911837
chr1	133924125	133924526
chr1	133941469	133941869
chr1	133964701	133965101
chr1	134048774	134049175
chr1	134053178	134053578
chr1	134060878	134061278
chr1	134063103	134063503
chr1	134092941	134093342
chr1	134099184	134099585
chr1	134120208	134120608
chr1	134151685	134152085
chr1	134152750	134153151
chr1	134188920	134189320
chr1	134196414	134196814
chr1	134205586	134205986
chr1	134244211	134244611
chr1	134299034	134299434
chr1	134344504	134344905
chr1	134381863	134382263
chr1	134399875	134400275
chr1	134513361	134513761
chr1	134518627	134519028
chr1	134556818	134557219
chr1	134664841	134665242
chr1	134701168	134701568
chr1	134704859	134705259
chr1	134747557	134747957
chr1	134860513	134860914
chr1	134987634	134988034
chr1	135024882	135025282
chr1	135095188	135095588
chr1	135108637	135109037
chr1	135154421	135154821
chr1	135171995	135172395
chr1	135194378	135194778
chr1	135199135	135199536
chr1	135204692	135205093
chr1	135368230	135368631
chr1	135431618	135432019
chr1	135510333	135510733
chr1	135516801	135517201
chr1	135540270	135540671
chr1	135634818	135635218
chr1	135637522	135637923
chr1	135659511	135659911
chr1	135670443	135670844
chr1	135675462	135675863
chr1	135686753	135687154
chr1	135688016	135688417
chr1	135699151	135699552
chr1	135708357	135708757
chr1	135714388	135714789
chr1	135752920	135753321
chr1	135775010	135775410
chr1	135794703	135795104
chr1	135811279	135811679
chr1	135847108	135847508
chr1	135850733	135851134
chr1	135865574	135865975
chr1	135945619	135946019
chr1	136028921	136029321
chr1	136033038	136033438
chr1	136040471	136040871
chr1	136102811	136103211
chr1	136138207	136138607
chr1	136140149	136140550
chr1	136170156	136170556
chr1	136174048	136174448
chr1	136175144	136175545
chr1	136405403	136405803
chr1	136466121	136466522
chr1	136524915	136525315
chr1	136541408	136541808
chr1	136563055	136563455
chr1	136578070	136578470
chr1	136707346	136707746
chr1	136749186	136749586
chr1	136858747	136859148
chr1	136947353	136947753
chr1	136949010	136949411
chr1	137074757	137075158
chr1	137298186	137298586
chr1	137898399	137898799
chr1	138039166	138039566
chr1	138504329	138504729
chr1	138559531	138559931
chr1	138617957	138618358
chr1	142742281	142742682
chr1	143263628	143264028
chr1	149856655	149857055
chr1	150556603	150557003
chr1	151078942	151079342
chr1	151144488	151144888
chr1	151167501	151167901
chr1	151178537	151178937
chr1	151223368	151223769
chr1	151263445	151263845
chr1	151564351	151564751
chr1	151706031	151706432
chr1	151841856	151842256
chr1	151861350	151861750
chr1	151900003	151900403
chr1	151999677	152000077
chr1	152084616	152085016
chr1	152461848	152462248
chr1	152525109	152525510
chr1	152532789	152533190
chr1	152556308	152556709
chr1	152614839	152615239
chr1	152687325	152687725
chr1	152746425	152746826
chr1	152768089	152768490
chr1	152779028	152779428
chr1	152790199	152790599
chr1	152809852	152810253
chr1	152815168	152815568
chr1	153040116	153040517
chr1	153049823	153050223
chr1	153083175	153083575
chr1	153085116	153085516
chr1	153092159	153092559
chr1	153096307	153096707
chr1	153140806	153141207
chr1	153172429	153172829
chr1	153532216	153532616
chr1	153542852	153543253
chr1	153559271	153559672
chr1	153641491	153641891
chr1	153670328	153670728
chr1	153730732	153731132
chr1	153746683	153747083
chr1	153915734	153916135
chr1	153922572	153922972
chr1	154178446	154178847
chr1	154180924	154181325
chr1	154205027	154205428
chr1	154723467	154723867
chr1	154786217	154786618
chr1	154796717	154797117
chr1	154885070	154885470
chr1	155006490	155006890
chr1	155025841	155026242
chr1	155048980	155049380
chr1	155077750	155078150
chr1	155086477	155086877
chr1	155215310	155215710
chr1	155224197	155224598
chr1	155281492	155281893
chr1	155564717	155565118
chr1	155722201	155722601
chr1	155737088	155737489
chr1	156229468	156229868
chr1	156263344	156263744
chr1	156615636	156616037
chr1	156668660	156669061
chr1	156752316	156752716
chr1	156931367	156931767
chr1	156956311	156956711
chr1	156961461	156961861
chr1	156964200	156964600
chr1	156985868	156986268
chr1	157019203	157019604
chr1	157039151	157039551
chr1	157076225	157076625
chr1	157077035	157077435
chr1	157079279	157079679
chr1	157086136	157086537
chr1	157090794	157091195
chr1	157181036	157181436
chr1	157443401	157443801
chr1	157449871	157450271
chr1	157553046	157553447
chr1	157560655	157561055
chr1	157708463	157708863
chr1	158019968	158020368
chr1	158039791	158040191
chr1	158343341	158343741
chr1	158654538	158654939
chr1	158670164	158670564
chr1	158953581	158953982
chr1	159065039	159065440
chr1	159389997	159390397
chr1	159517620	159518020
chr1	159535615	159536016
chr1	159812775	159813176
chr1	160655102	160655502
chr1	161040046	161040446
chr1	161170669	161171069
chr1	161195950	161196350
chr1	161286734	161287135
chr1	161913510	161913910
chr1	161918700	161919100
chr1	161976362	161976762
chr1	162286873	162287273
chr1	162359301	162359702
chr1	162665134	162665535
chr1	162832213	162832614
chr1	163150497	163150897
chr1	163443852	163444253
chr1	163910093	163910493
chr1	164138674	164139074
chr1	164366682	164367082
chr1	164377128	164377528
chr1	164413754	164414154
chr1	164538456	164538857
chr1	164898939	164899339
chr1	164905082	164905482
chr1	164966045	164966445
chr1	165018732	165019133
chr1	165109274	165109674
chr1	165114784	165115185
chr1	165282050	165282451
chr1	165320513	165320914
chr1	165583489	165583890
chr1	165642125	165642526
chr1	165653529	165653930
chr1	165660798	165661198
chr1	165702648	165703048
chr1	165736179	165736579
chr1	165771619	165772019
chr1	165780499	165780900
chr1	165818425	165818826
chr1	165840751	165841151
chr1	165844698	165845098
chr1	165853695	165854095
chr1	166049168	166049568
chr1	166154221	166154622
chr1	166160658	166161058
chr1	166282626	166283026
chr1	166309080	166309480
chr1	166843515	166843915
chr1	166964495	166964895
chr1	167046871	167047271
chr1	167079449	167079849
chr1	167220799	167221199
chr1	167228812	167229213
chr1	167270848	167271248
chr1	167369898	167370299
chr1	167374346	167374746
chr1	167638022	167638422
chr1	167644866	167645266
chr1	167754742	167755142
chr1	167782097	167782497
chr1	167802709	167803109
chr1	167888799	167889199
chr1	167915274	167915675
chr1	167929716	167930117
chr1	168214097	168214498
chr1	168287927	168288327
chr1	168358205	168358605
chr1	168382543	168382943
chr1	168416850	168417250
chr1	168582493	168582894
chr1	168662693	168663093
chr1	169099293	169099693
chr1	169235239	169235639
chr1	169368151	169368551
chr1	169459323	169459723
chr1	169709554	169709954
chr1	169917961	169918361
chr1	170006482	170006882
chr1	170136315	170136715
chr1	170477649	170478049
chr1	170503020	170503420
chr1	170521515	170521915
chr1	170613191	170613591
chr1	170907718	170908118
chr1	170963332	170963733
chr1	170992590	170992990
chr1	170996796	170997197
chr1	171113867	171114267
chr1	171159474	171159874
chr1	171230651	171231052
chr1	171238495	171238895
chr1	171257142	171257543
chr1	171319785	171320185
chr1	171353146	171353547
chr1	171379944	171380345
chr1	171454883	171455283
chr1	171470884	171471284
chr1	171564235	171564635
chr1	171620926	171621326
chr1	171643589	171643989
chr1	171762179	171762579
chr1	171815802	171816202
chr1	172000582	172000982
chr1	172046911	172047311
chr1	172143530	172143930
chr1	172188874	172189274
chr1	172203608	172204009
chr1	172217100	172217501
chr1	172247665	172248065
chr1	172300198	172300598
chr1	172310054	172310455
chr1	172324682	172325082
chr1	172326103	172326503
chr1	172357523	172357923
chr1	172364784	172365184
chr1	172368803	172369204
chr1	172490325	172490726
chr1	172513939	172514340
chr1	172528684	172529084
chr1	172563180	172563581
chr1	172594456	172594857
chr1	173329228	173329629
chr1	173349904	173350305
chr1	173377438	173377838
chr1	173389858	173390258
chr1	173980999	173981399
chr1	175041399	175041799
chr1	175431400	175431800
chr1	175671835	175672235
chr1	175936398	175936798
chr1	176037756	176038156
chr1	176067748	176068149
chr1	176223222	176223622
chr1	176438247	176438647
chr1	176573745	176574145
chr1	176675143	176675544
chr1	176951790	176952191
chr1	176989294	176989695
chr1	176994688	176995089
chr1	177008840	177009241
chr1	177258550	177258951
chr1	177322816	177323217
chr1	177338744	177339145
chr1	177373429	177373829
chr1	177382781	177383181
chr1	177624835	177625235
chr1	177702754	177703155
chr1	177983055	177983455
chr1	178276059	178276459
chr1	178368915	178369316
chr1	178463676	178464077
chr1	178530491	178530891
chr1	178661533	178661933
chr1	178937587	178937987
chr1	178960231	178960631
chr1	179124527	179124927
chr1	179232260	179232661
chr1	179358121	179358521
chr1	179624335	179624735
chr1	179645683	179646083
chr1	179844894	179845294
chr1	179847737	179848137
chr1	179854292	179854692
chr1	179928801	179929201
chr1	179971330	179971730
chr1	180215043	180215443
chr1	180226121	180226521
chr1	180268534	180268934
chr1	180284017	180284417
chr1	180313817	180314217
chr1	180332254	180332654
chr1	180343582	180343982
chr1	180365199	180365600
chr1	180387464	180387865
chr1	180407101	180407502
chr1	180422143	180422543
chr1	180434122	180434523
chr1	180541374	180541774
chr1	180548512	180548912
chr1	180702641	180703042
chr1	180720291	180720691
chr1	180763848	180764248
chr1	180768511	180768912
chr1	180777610	180778011
chr1	180794045	180794445
chr1	180841517	180841917
chr1	180848081	180848482
chr1	180874032	180874432
chr1	180883676	180884077
chr1	180888577	180888978
chr1	180890009	180890409
chr1	180919667	180920068
chr1	180922086	180922486
chr1	180924820	180925220
chr1	180936513	180936913
chr1	180974424	180974824
chr1	181022243	181022643
chr1	181061974	181062374
chr1	181232571	181232972
chr1	181234371	181234771
chr1	181256548	181256949
chr1	181272894	181273294
chr1	181545447	181545847
chr1	181552847	181553247
chr1	181616115	181616515
chr1	181853062	181853462
chr1	181860574	181860975
chr1	181862797	181863197
chr1	181881563	181881963
chr1	181888847	181889248
chr1	181921518	181921919
chr1	182055198	182055598
chr1	182081995	182082395
chr1	182110760	182111161
chr1	182115663	182116063
chr1	182140427	182140828
chr1	182376203	182376603
chr1	182472976	182473376
chr1	182489810	182490211
chr1	182504180	182504581
chr1	182506452	182506853
chr1	182509108	182509509
chr1	182527938	182528338
chr1	182539319	182539719
chr1	182553938	182554338
chr1	182792452	182792852
chr1	182817494	182817894
chr1	182839591	182839992
chr1	182960145	182960545
chr1	182990956	182991356
chr1	183144576	183144977
chr1	183252861	183253261
chr1	183345077	183345478
chr1	183442118	183442519
chr1	184019325	184019725
chr1	184051687	184052087
chr1	184235541	184235941
chr1	184260596	184260996
chr1	184266108	184266509
chr1	184497020	184497421
chr1	184645210	184645611
chr1	184672587	184672987
chr1	184716141	184716541
chr1	184793170	184793570
chr1	184824503	184824903
chr1	184852261	184852662
chr1	184853277	184853678
chr1	185038172	185038572
chr1	185187323	185187724
chr1	185209682	185210082
chr1	185229861	185230262
chr1	185262558	185262959
chr1	185352076	185352477
chr1	185774730	185775130
chr1	185783336	185783736
chr1	186562047	186562447
chr1	186609979	186610379
chr1	186721914	186722314
chr1	186796575	186796975
chr1	186834186	186834586
chr1	186848109	186848510
chr1	187015791	187016191
chr1	187031712	187032112
chr1	187604035	187604435
chr1	187974418	187974818
chr1	188108098	188108498
chr1	188154829	188155229
chr1	188387873	188388273
chr1	188660393	188660793
chr1	188980084	188980484
chr1	189080752	189081152
chr1	189099136	189099536
chr1	189579336	189579737
chr1	189628374	189628774
chr1	189830746	189831146
chr1	189867473	189867874
chr1	189883755	189884155
chr1	189887473	189887873
chr1	189927664	189928065
chr1	190038030	190038430
chr1	190181941	190182341
chr1	190208009	190208410
chr1	190417346	190417746
chr1	190441367	190441767
chr1	190881387	190881787
chr1	190944302	190944703
chr1	190952905	190953305
chr1	191075289	191075689
chr1	191125967	191126368
chr1	191132990	191133390
chr1	191153054	191153455
chr1	191259098	191259499
chr1	191275473	191275874
chr1	191288789	191289189
chr1	191312613	191313014
chr1	191391357	191391757
chr1	191435483	191435884
chr1	191448240	191448641
chr1	191454636	191455037
chr1	191462201	191462602
chr1	191470041	191470442
chr1	191610636	191611036
chr1	191641500	191641900
chr1	191650971	191651371
chr1	191803414	191803815
chr1	191817789	191818189
chr1	191834837	191835238
chr1	191855394	191855794
chr1	191863694	191864095
chr1	191880040	191880440
chr1	191897049	191897450
chr1	191955144	191955544
chr1	191964230	191964630
chr1	191990049	191990450
chr1	192078368	192078769
chr1	192107367	192107768
chr1	192340380	192340780
chr1	192598421	192598821
chr1	192727002	192727402
chr1	192745648	192746049
chr1	192796237	192796638
chr1	192806813	192807214
chr1	192815373	192815773
chr1	192825770	192826170
chr1	193160297	193160698
chr1	193208143	193208543
chr1	193330111	193330512
chr1	193363836	193364236
chr1	193376726	193377126
chr1	193382522	193382923
chr1	193449590	193449990
chr1	193503969	193504370
chr1	193513983	193514383
chr1	193575950	193576351
chr1	193588999	193589399
chr1	193673177	193673577
chr1	193698831	193699232
chr1	194025049	194025450
chr1	194503585	194503985
chr1	194610551	194610952
chr1	194627655	194628056
chr1	194816902	194817303
chr1	194879615	194880016
chr1	194962204	194962604
chr1	195100691	195101092
chr10	3510541	3510941
chr10	3941268	3941668
chr10	4079693	4080094
chr10	4107631	4108032
chr10	4334263	4334664
chr10	4346752	4347153
chr10	4456432	4456832
chr10	4704408	4704808
chr10	4712416	4712816
chr10	7234073	7234473
chr10	7323251	7323652
chr10	7390605	7391005
chr10	7492459	7492859
chr10	7600640	7601040
chr10	7673621	7674021
chr10	7695310	7695711
chr10	7849451	7849851
chr10	7883491	7883891
chr10	8196271	8196671
chr10	8242329	8242729
chr10	8287330	8287730
chr10	8529148	8529548
chr10	8676679	8677079
chr10	8795384	8795784
chr10	8819731	8820131
chr10	8881388	8881788
chr10	9175029	9175429
chr10	9518848	9519248
chr10	9575590	9575990
chr10	9676929	9677330
chr10	10184367	10184768
chr10	10321158	10321558
chr10	10355600	10356001
chr10	11026355	11026755
chr10	11243020	11243421
chr10	11350926	11351326
chr10	12548536	12548936
chr10	12573605	12574005
chr10	12579108	12579508
chr10	12614698	12615099
chr10	12704296	12704696
chr10	12728972	12729373
chr10	12868051	12868452
chr10	12874831	12875231
chr10	12878717	12879117
chr10	12915765	12916165
chr10	12941348	12941749
chr10	12991491	12991892
chr10	13016568	13016969
chr10	13060998	13061398
chr10	13102406	13102806
chr10	13107943	13108344
chr10	13596059	13596459
chr10	13982873	13983274
chr10	14047570	14047971
chr10	14323375	14323776
chr10	15300088	15300488
chr10	17574931	17575331
chr10	17600783	17601183
chr10	17622792	17623192
chr10	17656822	17657222
chr10	17680657	17681057
chr10	17697731	17698131
chr10	17760853	17761253
chr10	17804960	17805360
chr10	17827397	17827797
chr10	17869913	17870313
chr10	18204066	18204466
chr10	18307399	18307800
chr10	18318704	18319105
chr10	18329376	18329777
chr10	18388697	18389097
chr10	18430969	18431369
chr10	18453328	18453728
chr10	18463106	18463506
chr10	18549905	18550306
chr10	18602071	18602471
chr10	18910902	18911303
chr10	18943732	18944133
chr10	19361566	19361966
chr10	19412922	19413322
chr10	19815394	19815795
chr10	19821021	19821422
chr10	19845833	19846234
chr10	20073266	20073667
chr10	20285499	20285900
chr10	20290412	20290812
chr10	20362683	20363084
chr10	20966126	20966527
chr10	21026766	21027167
chr10	21054711	21055111
chr10	21144943	21145343
chr10	21178770	21179170
chr10	21189005	21189405
chr10	21228473	21228874
chr10	21375567	21375967
chr10	21465373	21465773
chr10	21494603	21495003
chr10	21529143	21529543
chr10	21545501	21545902
chr10	21685502	21685903
chr10	21839212	21839612
chr10	21936602	21937003
chr10	22699834	22700234
chr10	22745905	22746306
chr10	22813451	22813852
chr10	22817619	22818019
chr10	22843162	22843562
chr10	23812113	23812513
chr10	23813029	23813429
chr10	23887016	23887416
chr10	24173393	24173793
chr10	24298516	24298917
chr10	24312111	24312511
chr10	24591098	24591498
chr10	24789682	24790082
chr10	25119053	25119454
chr10	25140170	25140570
chr10	25239197	25239598
chr10	25250196	25250596
chr10	25268534	25268934
chr10	25296858	25297258
chr10	25314103	25314504
chr10	25381950	25382350
chr10	25387199	25387600
chr10	25426800	25427200
chr10	26332746	26333146
chr10	26371405	26371805
chr10	26695243	26695643
chr10	26799602	26800003
chr10	27133095	27133495
chr10	28185419	28185819
chr10	28640551	28640951
chr10	29146865	29147266
chr10	29206702	29207102
chr10	29533077	29533477
chr10	29693520	29693921
chr10	30519098	30519498
chr10	30718923	30719323
chr10	30729492	30729892
chr10	30810843	30811243
chr10	30844254	30844654
chr10	31596683	31597083
chr10	34033885	34034285
chr10	34222165	34222565
chr10	34234013	34234413
chr10	34316864	34317264
chr10	34328221	34328621
chr10	36175163	36175563
chr10	36317892	36318292
chr10	36611426	36611826
chr10	36803724	36804124
chr10	37137128	37137529
chr10	37140933	37141334
chr10	37231977	37232378
chr10	37337122	37337523
chr10	37345422	37345822
chr10	37397398	37397799
chr10	37625912	37626312
chr10	38383199	38383599
chr10	38884426	38884826
chr10	38908111	38908511
chr10	39066922	39067322
chr10	39171115	39171516
chr10	39174969	39175369
chr10	39239786	39240186
chr10	39321143	39321544
chr10	39451015	39451416
chr10	39501384	39501784
chr10	39555160	39555560
chr10	39659360	39659760
chr10	39672665	39673066
chr10	39716909	39717309
chr10	39811484	39811884
chr10	40212435	40212835
chr10	40362993	40363393
chr10	40442275	40442675
chr10	40451796	40452196
chr10	40487169	40487569
chr10	41004357	41004757
chr10	41139201	41139602
chr10	41288757	41289157
chr10	41293055	41293455
chr10	41332607	41333007
chr10	41505504	41505904
chr10	41565179	41565579
chr10	41682745	41683145
chr10	41934746	41935147
chr10	41980794	41981194
chr10	42031030	42031431
chr10	42057215	42057615
chr10	42171014	42171414
chr10	42192951	42193351
chr10	42308155	42308555
chr10	42464199	42464600
chr10	42491172	42491572
chr10	42562279	42562680
chr10	42574637	42575038
chr10	42579795	42580196
chr10	42637200	42637600
chr10	42697020	42697420
chr10	42842270	42842671
chr10	42950117	42950517
chr10	42958095	42958495
chr10	42972746	42973146
chr10	42987514	42987914
chr10	43021400	43021800
chr10	43043444	43043844
chr10	43154967	43155367
chr10	43378329	43378729
chr10	43439425	43439825
chr10	43489551	43489952
chr10	43516984	43517384
chr10	43551342	43551742
chr10	43655703	43656104
chr10	43686351	43686751
chr10	43689399	43689799
chr10	43694551	43694952
chr10	43742674	43743075
chr10	43953932	43954333
chr10	44024710	44025110
chr10	44071092	44071492
chr10	44336830	44337230
chr10	44443238	44443638
chr10	44527035	44527435
chr10	44529299	44529700
chr10	44538867	44539267
chr10	44555231	44555631
chr10	44636757	44637158
chr10	45051066	45051466
chr10	45229976	45230377
chr10	45446196	45446597
chr10	45473347	45473747
chr10	45486302	45486703
chr10	46011961	46012361
chr10	49782693	49783093
chr10	50903022	50903422
chr10	51257841	51258241
chr10	51553374	51553775
chr10	52027461	52027861
chr10	52273031	52273432
chr10	52278867	52279268
chr10	52704503	52704903
chr10	52742646	52743046
chr10	53115023	53115423
chr10	53348350	53348751
chr10	53435295	53435695
chr10	53461112	53461513
chr10	53503395	53503795
chr10	53509119	53509519
chr10	53580162	53580563
chr10	53863421	53863821
chr10	54117788	54118189
chr10	55980093	55980493
chr10	56114945	56115345
chr10	56369087	56369487
chr10	56378754	56379155
chr10	56426281	56426681
chr10	56581995	56582396
chr10	56795415	56795815
chr10	58341749	58342150
chr10	58354452	58354853
chr10	58559077	58559477
chr10	58559856	58560256
chr10	58651205	58651605
chr10	58652355	58652756
chr10	59093970	59094371
chr10	59108964	59109364
chr10	59150063	59150464
chr10	59292553	59292954
chr10	59296264	59296665
chr10	59308997	59309398
chr10	59380020	59380420
chr10	59539435	59539836
chr10	59577845	59578246
chr10	59812978	59813379
chr10	59934106	59934507
chr10	59942944	59943344
chr10	59969773	59970174
chr10	59974065	59974465
chr10	60066491	60066891
chr10	60085887	60086287
chr10	60148044	60148444
chr10	60186007	60186407
chr10	60191720	60192120
chr10	60193834	60194234
chr10	60245062	60245462
chr10	60246522	60246922
chr10	60305299	60305700
chr10	60407839	60408239
chr10	60471783	60472183
chr10	60531382	60531782
chr10	60536412	60536812
chr10	60615935	60616335
chr10	60687481	60687881
chr10	60731874	60732274
chr10	60760469	60760870
chr10	60779664	60780064
chr10	60783501	60783902
chr10	60814429	60814830
chr10	60826939	60827340
chr10	60834918	60835318
chr10	60865661	60866062
chr10	60914361	60914762
chr10	60934340	60934741
chr10	60985130	60985530
chr10	61044989	61045389
chr10	61064523	61064923
chr10	61068489	61068889
chr10	61080229	61080629
chr10	61199615	61200015
chr10	61212829	61213229
chr10	61275676	61276077
chr10	61315392	61315792
chr10	61336155	61336555
chr10	61339248	61339648
chr10	61343939	61344340
chr10	61345914	61346314
chr10	61394743	61395144
chr10	61399348	61399748
chr10	61405969	61406369
chr10	61423251	61423651
chr10	61466882	61467282
chr10	61492020	61492420
chr10	61517302	61517702
chr10	61602511	61602911
chr10	61625555	61625955
chr10	61838695	61839095
chr10	61877774	61878175
chr10	61891127	61891528
chr10	61906155	61906556
chr10	61929228	61929629
chr10	61935213	61935614
chr10	61936649	61937050
chr10	61965389	61965789
chr10	61977058	61977458
chr10	61980383	61980784
chr10	61991599	61991999
chr10	62055398	62055798
chr10	62102110	62102510
chr10	62138062	62138462
chr10	62183035	62183435
chr10	62186824	62187224
chr10	62242995	62243395
chr10	62261072	62261473
chr10	62263662	62264062
chr10	62282725	62283125
chr10	62306375	62306776
chr10	62327517	62327917
chr10	62521815	62522215
chr10	62549813	62550214
chr10	62854962	62855363
chr10	62865239	62865640
chr10	63066005	63066406
chr10	63308933	63309333
chr10	63692011	63692411
chr10	66814433	66814833
chr10	66864394	66864795
chr10	66897001	66897401
chr10	66911380	66911781
chr10	66913639	66914039
chr10	66914283	66914683
chr10	67002591	67002991
chr10	67083846	67084246
chr10	67115649	67116049
chr10	67223926	67224326
chr10	67311322	67311722
chr10	67458784	67459185
chr10	67536030	67536431
chr10	67721784	67722184
chr10	67943455	67943855
chr10	67984552	67984952
chr10	67998155	67998555
chr10	68013163	68013563
chr10	68044006	68044406
chr10	68136487	68136888
chr10	68276398	68276799
chr10	68283091	68283491
chr10	68380892	68381293
chr10	68795449	68795849
chr10	69254406	69254806
chr10	69398440	69398840
chr10	69556255	69556655
chr10	69662372	69662772
chr10	69781520	69781921
chr10	69845765	69846165
chr10	69870298	69870699
chr10	69910547	69910948
chr10	70095080	70095481
chr10	70156448	70156848
chr10	70173263	70173663
chr10	70186102	70186502
chr10	70296841	70297241
chr10	70519897	70520297
chr10	70540529	70540929
chr10	70541835	70542235
chr10	71169180	71169580
chr10	71218199	71218600
chr10	71225946	71226346
chr10	71302610	71303011
chr10	71362107	71362507
chr10	73099957	73100357
chr10	74919260	74919660
chr10	74937006	74937406
chr10	74987604	74988005
chr10	74995584	74995984
chr10	75007556	75007956
chr10	75104025	75104425
chr10	75121033	75121434
chr10	75148416	75148816
chr10	75151265	75151666
chr10	75170475	75170876
chr10	75182404	75182805
chr10	75191627	75192027
chr10	75365225	75365625
chr10	75396952	75397353
chr10	75436604	75437004
chr10	75444437	75444837
chr10	75486444	75486845
chr10	75586248	75586648
chr10	75667648	75668048
chr10	75744039	75744440
chr10	75832198	75832598
chr10	75837249	75837650
chr10	75850955	75851355
chr10	75853480	75853881
chr10	75872743	75873144
chr10	75883055	75883455
chr10	75935588	75935988
chr10	75950728	75951128
chr10	76002230	76002630
chr10	76067668	76068068
chr10	76262158	76262559
chr10	76271279	76271679
chr10	76391846	76392246
chr10	76513164	76513565
chr10	76584069	76584469
chr10	76728296	76728696
chr10	76733262	76733663
chr10	76735065	76735465
chr10	77004965	77005365
chr10	77021389	77021790
chr10	77040567	77040967
chr10	77070112	77070512
chr10	77082542	77082942
chr10	77089340	77089740
chr10	77111117	77111517
chr10	77130516	77130917
chr10	77150922	77151322
chr10	77193482	77193882
chr10	77206504	77206904
chr10	77215640	77216041
chr10	77252869	77253270
chr10	77353376	77353776
chr10	77447720	77448120
chr10	77484205	77484606
chr10	77509671	77510072
chr10	77522239	77522639
chr10	77590801	77591202
chr10	77627538	77627938
chr10	77864368	77864768
chr10	77886382	77886782
chr10	77984703	77985104
chr10	78067248	78067648
chr10	78135032	78135432
chr10	78144248	78144649
chr10	78159913	78160314
chr10	78211261	78211661
chr10	78279196	78279596
chr10	78392112	78392512
chr10	78396205	78396606
chr10	78438075	78438475
chr10	78457952	78458352
chr10	78481862	78482263
chr10	78487677	78488077
chr10	78520275	78520675
chr10	78787647	78788047
chr10	79106458	79106858
chr10	79116494	79116894
chr10	79595257	79595658
chr10	79612174	79612574
chr10	79658852	79659252
chr10	79695232	79695632
chr10	79726120	79726520
chr10	79780256	79780657
chr10	79812171	79812571
chr10	79834751	79835151
chr10	79840650	79841050
chr10	79865877	79866277
chr10	79883679	79884079
chr10	79892773	79893174
chr10	79897388	79897788
chr10	79900949	79901349
chr10	79918228	79918629
chr10	79925241	79925642
chr10	79932705	79933105
chr10	79958150	79958551
chr10	80033908	80034309
chr10	80097252	80097652
chr10	80131386	80131786
chr10	80159808	80160209
chr10	80165010	80165411
chr10	80175456	80175857
chr10	80190757	80191158
chr10	80199452	80199853
chr10	80215147	80215547
chr10	80245654	80246055
chr10	80295762	80296162
chr10	80298857	80299257
chr10	80304881	80305282
chr10	80323665	80324066
chr10	80340011	80340411
chr10	80342661	80343062
chr10	80350232	80350633
chr10	80358128	80358528
chr10	80374070	80374470
chr10	80423611	80424011
chr10	80446188	80446589
chr10	80450619	80451019
chr10	80475423	80475824
chr10	80533641	80534041
chr10	80548687	80549088
chr10	80557332	80557733
chr10	80566324	80566724
chr10	80569679	80570080
chr10	80571259	80571659
chr10	80596335	80596735
chr10	80611023	80611424
chr10	80619881	80620282
chr10	80664680	80665080
chr10	80684184	80684585
chr10	80687881	80688281
chr10	80752092	80752492
chr10	80757709	80758109
chr10	80774595	80774996
chr10	80807252	80807653
chr10	80831157	80831558
chr10	81050638	81051039
chr10	81082217	81082617
chr10	81092512	81092912
chr10	81129287	81129687
chr10	81152332	81152733
chr10	81217970	81218371
chr10	81240020	81240421
chr10	81244621	81245022
chr10	81277387	81277787
chr10	81297827	81298228
chr10	81304800	81305201
chr10	81317222	81317623
chr10	81340509	81340909
chr10	81346649	81347050
chr10	81389760	81390160
chr10	81395097	81395498
chr10	81401664	81402065
chr10	81407525	81407926
chr10	81429586	81429987
chr10	81431409	81431810
chr10	81432852	81433252
chr10	81450118	81450518
chr10	81464412	81464813
chr10	81477494	81477894
chr10	81502583	81502983
chr10	81526795	81527196
chr10	81534791	81535191
chr10	81536761	81537161
chr10	81550200	81550600
chr10	81551487	81551888
chr10	81564263	81564664
chr10	81571512	81571912
chr10	81580703	81581104
chr10	82083090	82083491
chr10	82178359	82178760
chr10	82354081	82354482
chr10	82666419	82666819
chr10	82768898	82769299
chr10	82798544	82798944
chr10	82808169	82808569
chr10	82875988	82876388
chr10	82901426	82901827
chr10	82961283	82961683
chr10	83060374	83060774
chr10	83182624	83183024
chr10	83219651	83220052
chr10	83617372	83617772
chr10	83805270	83805670
chr10	83946758	83947158
chr10	84060611	84061011
chr10	84383193	84383594
chr10	84387357	84387758
chr10	84515478	84515878
chr10	84602236	84602636
chr10	85013465	85013865
chr10	85027656	85028057
chr10	85114379	85114779
chr10	85331092	85331492
chr10	85378970	85379370
chr10	85510457	85510857
chr10	85591978	85592378
chr10	85637558	85637959
chr10	85651792	85652192
chr10	85968050	85968450
chr10	86064855	86065255
chr10	86166970	86167370
chr10	86182197	86182597
chr10	86296127	86296528
chr10	86463779	86464179
chr10	86636915	86637316
chr10	86727636	86728037
chr10	86730907	86731308
chr10	86762043	86762443
chr10	86816284	86816685
chr10	86971962	86972363
chr10	87024873	87025274
chr10	87039675	87040075
chr10	87094233	87094633
chr10	87447742	87448142
chr10	87552698	87553099
chr10	87812518	87812918
chr10	87884386	87884787
chr10	88327382	88327782
chr10	88491594	88491994
chr10	88514483	88514884
chr10	88708750	88709150
chr10	88717446	88717846
chr10	89138812	89139212
chr10	89344847	89345247
chr10	89383509	89383910
chr10	89395786	89396186
chr10	89461912	89462312
chr10	89768651	89769051
chr10	90537530	90537930
chr10	90763215	90763616
chr10	90771403	90771804
chr10	90966805	90967205
chr10	90969457	90969857
chr10	91032404	91032805
chr10	91033930	91034330
chr10	91138277	91138678
chr10	91166869	91167270
chr10	91181688	91182089
chr10	91187430	91187830
chr10	91270339	91270739
chr10	91271420	91271820
chr10	91542273	91542673
chr10	92162486	92162886
chr10	93069263	93069664
chr10	93124206	93124607
chr10	93374958	93375359
chr10	93425716	93426117
chr10	93441508	93441908
chr10	93485329	93485729
chr10	93577483	93577883
chr10	93818609	93819010
chr10	93833699	93834099
chr10	93889638	93890039
chr10	94047863	94048263
chr10	94116230	94116630
chr10	94408682	94409082
chr10	94521833	94522233
chr10	94545348	94545748
chr10	94565695	94566096
chr10	94571961	94572361
chr10	94623551	94623952
chr10	94905671	94906071
chr10	94931966	94932366
chr10	94933285	94933685
chr10	94991413	94991813
chr10	95012135	95012536
chr10	95088170	95088570
chr10	95112416	95112816
chr10	95245721	95246122
chr10	95262386	95262786
chr10	95297658	95298058
chr10	95310965	95311366
chr10	95476003	95476403
chr10	95596083	95596483
chr10	95720189	95720589
chr10	95894647	95895047
chr10	96048547	96048947
chr10	96080487	96080887
chr10	96213884	96214284
chr10	96308977	96309377
chr10	96391865	96392265
chr10	96502835	96503236
chr10	96609359	96609759
chr10	96722518	96722919
chr10	96751538	96751938
chr10	97312971	97313371
chr10	97375753	97376153
chr10	98008412	98008813
chr10	98744168	98744569
chr10	98782039	98782440
chr10	99084955	99085356
chr10	99172125	99172526
chr10	99203705	99204105
chr10	99261646	99262047
chr10	99268903	99269304
chr10	99286725	99287126
chr10	99451238	99451638
chr10	99461231	99461631
chr10	99619473	99619873
chr10	99841230	99841630
chr10	103443061	103443461
chr10	105189725	105190125
chr10	105500429	105500830
chr10	105834616	105835016
chr10	107799999	107800399
chr10	107930608	107931008
chr10	107932353	107932753
chr10	108173178	108173578
chr10	108300818	108301218
chr10	108433958	108434358
chr10	108434770	108435170
chr10	108446645	108447045
chr10	108524579	108524979
chr10	108537604	108538004
chr10	108568145	108568545
chr10	108596175	108596576
chr10	109684546	109684947
chr10	109852401	109852801
chr10	110445820	110446220
chr10	110455856	110456257
chr10	110991417	110991817
chr10	111102225	111102625
chr10	111180667	111181067
chr10	111335827	111336227
chr10	111348264	111348664
chr10	111389894	111390294
chr10	111408308	111408708
chr10	111507632	111508032
chr10	111595566	111595967
chr10	111600641	111601041
chr10	111672804	111673205
chr10	111924208	111924608
chr10	111962259	111962659
chr10	112160212	112160612
chr10	115468966	115469366
chr10	115493344	115493744
chr10	115722681	115723081
chr10	115778605	115779005
chr10	115785452	115785853
chr10	116197035	116197435
chr10	116205622	116206022
chr10	116208664	116209064
chr10	116288233	116288633
chr10	116406944	116407345
chr10	116796299	116796699
chr10	116848780	116849180
chr10	117078266	117078667
chr10	117106290	117106691
chr10	117112536	117112937
chr10	117150084	117150484
chr10	117216841	117217242
chr10	117393170	117393570
chr10	117409417	117409818
chr10	117412031	117412431
chr10	117432343	117432744
chr10	117435353	117435754
chr10	117452280	117452681
chr10	117515746	117516146
chr10	117571327	117571728
chr10	117731285	117731685
chr10	117809119	117809519
chr10	118087835	118088236
chr10	118103159	118103560
chr10	118110206	118110606
chr10	118113336	118113736
chr10	118133015	118133415
chr10	118159859	118160260
chr10	118370425	118370825
chr10	118419043	118419443
chr10	118675887	118676287
chr10	118993911	118994311
chr10	119086515	119086916
chr10	119294658	119295058
chr10	119415015	119415415
chr10	119610550	119610950
chr10	119615245	119615645
chr10	119803595	119803995
chr10	119816314	119816714
chr10	120009387	120009788
chr10	120252861	120253261
chr10	120276896	120277296
chr10	120298366	120298766
chr10	120552849	120553250
chr10	120576127	120576528
chr10	120674568	120674969
chr10	120686166	120686567
chr10	120722834	120723234
chr10	120744334	120744734
chr10	120763962	120764362
chr10	120771275	120771675
chr10	120775319	120775720
chr10	120872414	120872814
chr10	120895737	120896138
chr10	120950083	120950483
chr10	121256390	121256790
chr10	121305463	121305863
chr10	121455099	121455499
chr10	121461532	121461933
chr10	121505210	121505610
[truncated: 18,088 more rows]

## Sheet: HE1
HE1 stage enhancers (ATAC sites containing 1 or more enhancer positive fragments)
chr1	4412409	4412810
chr1	4427292	4427692
chr1	4468328	4468728
chr1	4493233	4493634
chr1	4547333	4547734
chr1	4571585	4571986
chr1	4602342	4602742
chr1	4623237	4623637
chr1	4775003	4775404
chr1	5232887	5233288
chr1	5283643	5284044
chr1	6272225	6272625
chr1	6382798	6383198
chr1	7206430	7206831
chr1	7397788	7398189
chr1	9573249	9573649
chr1	10007178	10007578
chr1	10039683	10040084
chr1	10228894	10229294
chr1	10259441	10259841
chr1	10285431	10285832
chr1	10300513	10300913
chr1	10325589	10325990
chr1	10486415	10486815
chr1	10592660	10593061
chr1	10877402	10877802
chr1	10880328	10880729
chr1	11011681	11012081
chr1	11033450	11033850
chr1	12354250	12354651
chr1	12398189	12398589
chr1	12405463	12405864
chr1	12734413	12734813
chr1	12835987	12836387
chr1	12992533	12992933
chr1	13134325	13134725
chr1	13154420	13154821
chr1	13256246	13256647
chr1	13426433	13426834
chr1	13531460	13531861
chr1	13574078	13574479
chr1	13593148	13593549
chr1	13639493	13639893
chr1	13643048	13643448
chr1	13789242	13789642
chr1	14041697	14042098
chr1	14464776	14465176
chr1	14484484	14484884
chr1	14506520	14506921
chr1	14740041	14740442
chr1	14924866	14925267
chr1	15118582	15118982
chr1	16122048	16122448
chr1	16130017	16130417
chr1	16177604	16178004
chr1	16372065	16372465
chr1	16798285	16798686
chr1	17033812	17034212
chr1	18058238	18058639
chr1	19774491	19774891
chr1	19871020	19871420
chr1	20414767	20415167
chr1	20994360	20994760
chr1	20996637	20997038
chr1	21008846	21009246
chr1	21014471	21014871
chr1	21068447	21068848
chr1	21089468	21089868
chr1	21094854	21095254
chr1	21166205	21166606
chr1	21729100	21729500
chr1	21896207	21896607
chr1	21938495	21938895
chr1	21941489	21941889
chr1	22422092	22422492
chr1	22466601	22467001
chr1	22533427	22533828
chr1	23055599	23055999
chr1	23061939	23062340
chr1	23184700	23185100
chr1	23202703	23203104
chr1	23255935	23256336
chr1	23827035	23827435
chr1	24302691	24303091
chr1	24553487	24553887
chr1	24564880	24565280
chr1	24699309	24699709
chr1	25228608	25229008
chr1	26910355	26910755
chr1	28434396	28434797
chr1	28841328	28841729
chr1	30850892	30851292
chr1	30873612	30874013
chr1	31153888	31154288
chr1	33739370	33739770
chr1	33964641	33965042
chr1	33981989	33982389
chr1	34005737	34006137
chr1	34013546	34013946
chr1	34073820	34074221
chr1	34103701	34104102
chr1	34184270	34184670
chr1	34236325	34236726
chr1	34244596	34244996
chr1	34434749	34435149
chr1	34472729	34473129
chr1	34490165	34490565
chr1	34505042	34505443
chr1	34510511	34510911
chr1	34511034	34511435
chr1	34519349	34519750
chr1	34545030	34545430
chr1	34564375	34564776
chr1	34602335	34602735
chr1	34642477	34642878
chr1	34750700	34751100
chr1	34867188	34867589
chr1	35469259	35469659
chr1	35630683	35631083
chr1	35759681	35760082
chr1	35926589	35926989
chr1	35935080	35935480
chr1	35941824	35942225
chr1	35961919	35962319
chr1	35995236	35995637
chr1	36017139	36017540
chr1	36064843	36065244
chr1	36089429	36089829
chr1	36130301	36130702
chr1	36149371	36149771
chr1	36162698	36163099
chr1	36252787	36253187
chr1	36254666	36255066
chr1	36255655	36256055
chr1	36264084	36264484
chr1	36270578	36270978
chr1	36277302	36277703
chr1	36279227	36279628
chr1	36303344	36303745
chr1	36314917	36315318
chr1	36324001	36324402
chr1	36457344	36457744
chr1	36492458	36492859
chr1	36571528	36571929
chr1	36580403	36580804
chr1	36596028	36596429
chr1	36634914	36635315
chr1	36722579	36722980
chr1	36737281	36737682
chr1	36784659	36785060
chr1	36860527	36860927
chr1	36861719	36862120
chr1	36874883	36875283
chr1	36891082	36891482
chr1	36914447	36914848
chr1	36919855	36920256
chr1	37272442	37272842
chr1	37401697	37402097
chr1	37419388	37419788
chr1	37478430	37478831
chr1	37491694	37492094
chr1	37586105	37586505
chr1	37639154	37639555
chr1	37903189	37903590
chr1	37971545	37971945
chr1	38185473	38185873
chr1	38202790	38203191
chr1	38292881	38293281
chr1	38297841	38298242
chr1	38384344	38384745
chr1	38448905	38449306
chr1	38467463	38467863
chr1	38475504	38475904
chr1	38478223	38478624
chr1	38499479	38499880
chr1	38647383	38647784
chr1	38662752	38663152
chr1	38694046	38694447
chr1	38696191	38696591
chr1	38767166	38767566
chr1	38787413	38787813
chr1	39001088	39001489
chr1	39010650	39011050
chr1	39105476	39105877
chr1	39123093	39123493
chr1	39206907	39207307
chr1	39256464	39256865
chr1	39379047	39379447
chr1	39396313	39396714
chr1	39428208	39428608
chr1	39527416	39527816
chr1	39528966	39529366
chr1	39560422	39560822
chr1	39614367	39614768
chr1	39636494	39636895
chr1	39685877	39686277
chr1	39698688	39699089
chr1	39734343	39734744
chr1	39735838	39736239
chr1	39749699	39750099
chr1	39761400	39761801
chr1	39859230	39859631
chr1	39868061	39868461
chr1	39895151	39895551
chr1	39921227	39921627
chr1	39922709	39923110
chr1	39936418	39936819
chr1	40000895	40001295
chr1	40015036	40015437
chr1	40116391	40116792
chr1	40171953	40172353
chr1	40174040	40174440
chr1	40179538	40179939
chr1	40273561	40273962
chr1	40294793	40295193
chr1	40444795	40445195
chr1	40657945	40658345
chr1	40797305	40797706
chr1	40841326	40841727
chr1	40847529	40847930
chr1	41274582	41274983
chr1	41449980	41450381
chr1	41810341	41810741
chr1	41999132	41999533
chr1	42491585	42491985
chr1	43042294	43042695
chr1	43065881	43066282
chr1	43113805	43114206
chr1	43128143	43128543
chr1	43139629	43140030
chr1	43154631	43155031
chr1	43203268	43203668
chr1	43269616	43270017
chr1	43311337	43311737
chr1	43329523	43329923
chr1	43413288	43413689
chr1	43423020	43423420
chr1	43474530	43474930
chr1	43532278	43532678
chr1	43898992	43899393
chr1	44398059	44398459
chr1	44540020	44540420
chr1	44584815	44585216
chr1	44591828	44592229
chr1	45313854	45314254
chr1	45580450	45580850
chr1	45825101	45825501
chr1	45860005	45860405
chr1	45866661	45867061
chr1	45892067	45892467
chr1	45905064	45905465
chr1	46022858	46023259
chr1	46128042	46128442
chr1	48534043	48534444
chr1	50962248	50962648
chr1	51265009	51265409
chr1	51265948	51266349
chr1	51267251	51267651
chr1	51300271	51300671
chr1	51315453	51315854
chr1	51509063	51509463
chr1	51584823	51585224
chr1	51593849	51594250
chr1	51697344	51697744
chr1	51747540	51747940
chr1	51780325	51780725
chr1	51789289	51789690
chr1	51893518	51893918
chr1	51913060	51913460
chr1	51970173	51970573
chr1	52066676	52067076
chr1	52113669	52114070
chr1	52146549	52146949
chr1	52150633	52151034
chr1	52169993	52170394
chr1	52456576	52456976
chr1	52556059	52556459
chr1	52565822	52566223
chr1	52578345	52578746
chr1	52752736	52753136
chr1	53333468	53333868
chr1	53485133	53485533
chr1	53728743	53729143
chr1	53823734	53824134
chr1	53940233	53940633
chr1	53945813	53946213
chr1	53977819	53978219
chr1	54003250	54003651
chr1	54005878	54006279
chr1	54015664	54016064
chr1	54128948	54129349
chr1	54176556	54176956
chr1	54305596	54305996
chr1	54327886	54328287
chr1	54448121	54448521
chr1	54665945	54666346
chr1	54684215	54684616
chr1	54690560	54690961
chr1	54713273	54713673
chr1	54789303	54789703
chr1	54798377	54798778
chr1	54815137	54815538
chr1	54839960	54840360
chr1	54934901	54935301
chr1	54955652	54956053
chr1	55161942	55162343
chr1	55193253	55193654
chr1	55196371	55196771
chr1	55383095	55383496
chr1	55528790	55529190
chr1	55569510	55569910
chr1	55571392	55571793
chr1	55576050	55576450
chr1	55618679	55619080
chr1	55736402	55736802
chr1	55812482	55812882
chr1	55865315	55865715
chr1	55874137	55874537
chr1	55922299	55922699
chr1	56973030	56973431
chr1	57269754	57270154
chr1	57345347	57345747
chr1	57428934	57429334
chr1	57436990	57437390
chr1	57439242	57439642
chr1	57573718	57574119
chr1	57830412	57830812
chr1	57849878	57850278
chr1	57890280	57890681
chr1	57989280	57989681
chr1	58027696	58028097
chr1	58215393	58215793
chr1	58296285	58296686
chr1	58359525	58359926
chr1	58603729	58604129
chr1	58722081	58722482
chr1	58726953	58727354
chr1	58742461	58742861
chr1	58761435	58761835
chr1	58797325	58797725
chr1	59247606	59248006
chr1	59291967	59292368
chr1	59316748	59317148
chr1	59340824	59341225
chr1	59355409	59355809
chr1	59364544	59364945
chr1	59367953	59368353
chr1	59376546	59376947
chr1	59394111	59394511
chr1	59475577	59475977
chr1	59487577	59487977
chr1	59580275	59580675
chr1	59584659	59585060
chr1	59609878	59610278
chr1	59613794	59614195
chr1	59623348	59623749
chr1	59719719	59720120
chr1	59833752	59834152
chr1	60000290	60000691
chr1	60460628	60461029
chr1	60572219	60572619
chr1	60652700	60653101
chr1	60656264	60656664
chr1	60825840	60826241
chr1	60860601	60861001
chr1	60862971	60863372
chr1	60960519	60960919
chr1	60990240	60990640
chr1	61095514	61095914
chr1	61141084	61141484
chr1	61181134	61181534
chr1	61203119	61203519
chr1	61277261	61277661
chr1	61298027	61298427
chr1	61309559	61309959
chr1	61373783	61374183
chr1	61698036	61698436
chr1	61771250	61771651
chr1	61820187	61820587
chr1	61851166	61851567
chr1	61925590	61925990
chr1	62171320	62171720
chr1	62181589	62181989
chr1	62382738	62383138
chr1	62398218	62398618
chr1	62411996	62412396
chr1	62548916	62549317
chr1	62558423	62558823
chr1	62591555	62591956
chr1	62664968	62665369
chr1	62678589	62678990
chr1	62701043	62701444
chr1	62706480	62706881
chr1	62717137	62717537
chr1	62724361	62724762
chr1	62736475	62736875
chr1	62964271	62964671
chr1	62992634	62993034
chr1	63180998	63181399
chr1	63204296	63204697
chr1	63247093	63247494
chr1	63255179	63255579
chr1	63437584	63437985
chr1	63453224	63453625
chr1	63700797	63701197
chr1	63755944	63756344
chr1	63763294	63763694
chr1	63976829	63977230
chr1	64018747	64019148
chr1	64084667	64085068
chr1	64088245	64088645
chr1	64098737	64099137
chr1	64146061	64146462
chr1	64191503	64191903
chr1	64209037	64209437
chr1	64226062	64226462
chr1	64302704	64303104
chr1	64305485	64305886
chr1	64445992	64446392
chr1	64705283	64705683
chr1	64797161	64797561
chr1	64849982	64850383
chr1	64867837	64868238
chr1	64876286	64876686
chr1	64884033	64884434
chr1	64970661	64971062
chr1	64986048	64986449
chr1	65010146	65010546
chr1	65037567	65037968
chr1	65112050	65112450
chr1	65847006	65847406
chr1	66987583	66987984
chr1	67061468	67061869
chr1	68501471	68501871
chr1	69106361	69106762
chr1	69496011	69496412
chr1	69687320	69687720
chr1	69688994	69689394
chr1	69746553	69746953
chr1	70180193	70180593
chr1	70902306	70902707
chr1	71004225	71004625
chr1	71036942	71037343
chr1	71056111	71056512
chr1	71413061	71413461
chr1	71449813	71450213
chr1	71719939	71720339
chr1	71830351	71830752
chr1	71865590	71865991
chr1	71893569	71893969
chr1	71915458	71915858
chr1	71932082	71932482
chr1	71936568	71936969
chr1	71956965	71957366
chr1	72009547	72009947
chr1	72018900	72019300
chr1	72070436	72070837
chr1	72107070	72107470
chr1	72123615	72124016
chr1	72141879	72142279
chr1	72173632	72174032
chr1	72182992	72183393
chr1	72226033	72226434
chr1	72236822	72237222
chr1	72255003	72255404
chr1	72364725	72365125
chr1	72593429	72593829
chr1	72718809	72719209
chr1	72736433	72736833
chr1	72813388	72813788
chr1	72854871	72855272
chr1	72870989	72871389
chr1	72877822	72878222
chr1	72969387	72969787
chr1	73036956	73037357
chr1	73270731	73271131
chr1	73826265	73826665
chr1	73901484	73901885
chr1	73923198	73923598
chr1	73955436	73955837
chr1	73963048	73963449
chr1	73987830	73988230
chr1	74000082	74000482
chr1	74008568	74008969
chr1	74015872	74016272
chr1	74031014	74031415
chr1	74034635	74035035
chr1	74036830	74037231
chr1	74054002	74054402
chr1	74081692	74082092
chr1	74082788	74083189
chr1	74098305	74098706
chr1	74111259	74111659
chr1	74200944	74201344
chr1	74248821	74249222
chr1	74274963	74275364
chr1	74295528	74295929
chr1	74309816	74310217
chr1	74313280	74313680
chr1	74381413	74381813
chr1	74386757	74387158
chr1	74397311	74397712
chr1	74452752	74453152
chr1	74759856	74760256
chr1	74763105	74763505
chr1	74784274	74784675
chr1	74787851	74788252
chr1	74794696	74795096
chr1	74800532	74800932
chr1	74803059	74803460
chr1	74806525	74806926
chr1	74808148	74808549
chr1	74816873	74817274
chr1	74858184	74858584
chr1	74947924	74948325
chr1	74964438	74964839
chr1	75016882	75017283
chr1	75124745	75125146
chr1	75234600	75235000
chr1	75244859	75245260
chr1	75248086	75248487
chr1	75342809	75343209
chr1	75344128	75344528
chr1	75371358	75371759
chr1	75422907	75423307
chr1	75446176	75446577
chr1	75458197	75458598
chr1	75467565	75467965
chr1	75487675	75488076
chr1	75513216	75513616
chr1	75515097	75515497
chr1	75559500	75559901
chr1	75570424	75570824
chr1	76009621	76010022
chr1	76676798	76677199
chr1	77108642	77109043
chr1	77227056	77227456
chr1	77298638	77299038
chr1	77300997	77301398
chr1	77369497	77369898
chr1	77461826	77462226
chr1	77488012	77488412
chr1	77585475	77585875
chr1	77599231	77599631
chr1	77846112	77846512
chr1	77874099	77874499
chr1	77972314	77972714
chr1	78057928	78058328
chr1	78189261	78189661
chr1	78217140	78217541
chr1	78419599	78419999
chr1	78537534	78537935
chr1	78601972	78602372
chr1	78849315	78849715
chr1	78895665	78896065
chr1	79581342	79581742
chr1	79598830	79599230
chr1	79687212	79687613
chr1	79740987	79741387
chr1	80218233	80218633
chr1	80236955	80237356
chr1	80408481	80408882
chr1	80447555	80447955
chr1	81287141	81287541
chr1	82150834	82151234
chr1	82156063	82156463
chr1	82267378	82267778
chr1	82283113	82283514
chr1	82358923	82359323
chr1	82371878	82372278
chr1	82429103	82429503
chr1	82554366	82554766
chr1	82771222	82771623
chr1	82787353	82787754
chr1	82831839	82832239
chr1	82855776	82856176
chr1	82972013	82972414
chr1	82974348	82974749
chr1	82987735	82988136
chr1	83906605	83907006
chr1	84002617	84003017
chr1	84052874	84053275
chr1	84063564	84063965
chr1	84177729	84178129
chr1	84286787	84287187
chr1	84513199	84513599
chr1	84614639	84615040
chr1	84657260	84657661
chr1	84851496	84851896
chr1	84881480	84881881
chr1	84925657	84926057
chr1	85716440	85716840
chr1	85838033	85838434
chr1	85853267	85853668
chr1	85933562	85933963
chr1	86007801	86008202
chr1	86018214	86018615
chr1	86038481	86038881
chr1	86059409	86059810
chr1	86178839	86179240
chr1	86214086	86214486
chr1	86229460	86229861
chr1	86339389	86339790
chr1	86381033	86381433
chr1	86399384	86399784
chr1	86429981	86430381
chr1	86434365	86434766
chr1	86440452	86440853
chr1	86442377	86442778
chr1	86467404	86467804
chr1	86472196	86472597
chr1	86479067	86479467
chr1	86487333	86487734
chr1	86504109	86504510
chr1	86509384	86509785
chr1	86516029	86516429
chr1	86527901	86528302
chr1	86532317	86532718
chr1	86586982	86587383
chr1	86598522	86598923
chr1	86618483	86618883
chr1	86623318	86623719
chr1	86858839	86859240
chr1	87042035	87042436
chr1	87098601	87099001
chr1	87114788	87115188
chr1	87174247	87174648
chr1	87175761	87176162
chr1	87180907	87181307
chr1	87186918	87187318
chr1	87246201	87246602
chr1	87255191	87255592
chr1	87270851	87271251
chr1	87272414	87272815
chr1	87447451	87447851
chr1	87541621	87542022
chr1	87580749	87581149
chr1	87626394	87626795
chr1	87637509	87637910
chr1	87640384	87640785
chr1	87660680	87661080
chr1	87770440	87770840
chr1	87829479	87829879
chr1	87900947	87901348
chr1	87959977	87960378
chr1	87961493	87961894
chr1	88287536	88287937
chr1	88345506	88345907
chr1	88357406	88357807
chr1	88424652	88425053
chr1	88456707	88457107
chr1	88474542	88474942
chr1	88562371	88562771
chr1	88594777	88595178
chr1	88600114	88600514
chr1	88639879	88640280
chr1	88668420	88668821
chr1	88705791	88706192
chr1	88745257	88745657
chr1	88971599	88972000
chr1	88988249	88988649
chr1	88998765	88999166
chr1	89041299	89041700
chr1	89054368	89054769
chr1	89089812	89090213
chr1	89092626	89093026
chr1	89108359	89108760
chr1	89121502	89121902
chr1	89183451	89183852
chr1	89191379	89191779
chr1	89196110	89196511
chr1	89207266	89207667
chr1	89235297	89235697
chr1	89323043	89323444
chr1	89428667	89429068
chr1	89463119	89463519
chr1	89467604	89468005
chr1	89509712	89510112
chr1	89513778	89514179
chr1	89524364	89524765
chr1	89553963	89554363
chr1	89555360	89555761
chr1	89566571	89566972
chr1	89570502	89570903
chr1	89577035	89577435
chr1	89581178	89581579
chr1	89644111	89644511
chr1	89646654	89647054
chr1	89656650	89657051
chr1	89688936	89689336
chr1	89730763	89731164
chr1	89742364	89742765
chr1	89876614	89877015
chr1	89927031	89927432
chr1	89940414	89940815
chr1	89943196	89943597
chr1	90026954	90027354
chr1	90051255	90051656
chr1	90202338	90202739
chr1	90225607	90226008
chr1	90289465	90289866
chr1	90504493	90504894
chr1	90590772	90591172
chr1	90592806	90593206
chr1	90599201	90599601
chr1	90650909	90651309
chr1	90834792	90835192
chr1	90906374	90906775
chr1	90928529	90928929
chr1	90956643	90957043
chr1	90973193	90973594
chr1	90974991	90975391
chr1	91013751	91014151
chr1	91017243	91017643
chr1	91023970	91024371
chr1	91062351	91062752
chr1	91086384	91086784
chr1	91098870	91099270
chr1	91110781	91111182
chr1	91231073	91231473
chr1	91346894	91347294
chr1	91380505	91380905
chr1	91428594	91428995
chr1	91483330	91483731
chr1	91557249	91557649
chr1	91816716	91817116
chr1	91823498	91823898
chr1	91874689	91875089
chr1	91962290	91962690
chr1	92060527	92060927
chr1	92167557	92167957
chr1	92251981	92252382
chr1	92270761	92271161
chr1	92379037	92379438
chr1	92394263	92394663
chr1	92676145	92676546
chr1	92774647	92775047
chr1	92834014	92834415
chr1	92848520	92848920
chr1	92956662	92957062
chr1	93014490	93014891
chr1	93073487	93073887
chr1	93115042	93115443
chr1	93174415	93174816
chr1	93246015	93246415
chr1	93272541	93272942
chr1	93624450	93624851
chr1	93668640	93669041
chr1	93680171	93680572
chr1	93727012	93727412
chr1	93835913	93836313
chr1	94035124	94035525
chr1	94079085	94079486
chr1	94091689	94092089
chr1	95468133	95468534
chr1	95636643	95637044
chr1	97977102	97977503
chr1	98309893	98310293
chr1	98751375	98751775
chr1	104838166	104838566
chr1	105092476	105092876
chr1	105199294	105199695
chr1	105784615	105785015
chr1	105866892	105867292
chr1	105981042	105981443
chr1	105993771	105994172
chr1	106036991	106037392
chr1	106071272	106071672
chr1	106144527	106144927
chr1	106199719	106200119
chr1	106204313	106204714
chr1	106220424	106220824
chr1	106316960	106317360
chr1	106362832	106363232
chr1	106389726	106390126
chr1	106395477	106395877
chr1	106407938	106408339
chr1	106511533	106511933
chr1	106549055	106549455
chr1	106581824	106582224
chr1	106627284	106627685
chr1	106628754	106629154
chr1	106630067	106630468
chr1	106883799	106884200
chr1	106901494	106901895
chr1	107376998	107377399
chr1	107728530	107728931
chr1	108046201	108046601
chr1	109985453	109985854
chr1	114515914	114516314
chr1	114781908	114782308
chr1	115511875	115512276
chr1	115884682	115885082
chr1	116107948	116108349
chr1	118468891	118469292
chr1	118472407	118472808
chr1	118476859	118477259
chr1	118498283	118498684
chr1	118648098	118648498
chr1	118659920	118660320
chr1	118759536	118759937
chr1	119003966	119004367
chr1	119033807	119034208
chr1	119083616	119084017
chr1	119087486	119087886
chr1	119458196	119458596
chr1	119463426	119463827
chr1	119510839	119511239
chr1	119548633	119549033
chr1	119641049	119641450
chr1	119884910	119885311
chr1	119894966	119895366
chr1	120033024	120033425
chr1	120034795	120035195
chr1	120051112	120051512
chr1	120055481	120055882
chr1	120093481	120093882
chr1	120197134	120197535
chr1	120231352	120231752
chr1	120236394	120236795
chr1	120468851	120469252
chr1	120474869	120475269
chr1	120644416	120644817
chr1	120685836	120686236
chr1	120757434	120757834
chr1	120758751	120759151
chr1	121360537	121360938
chr1	121441085	121441485
chr1	121478273	121478674
chr1	121490270	121490670
chr1	122428081	122428481
chr1	123990185	123990585
chr1	125370749	125371150
chr1	125428364	125428764
chr1	125519024	125519424
chr1	125526043	125526443
chr1	125607407	125607808
chr1	125663086	125663487
chr1	125711820	125712220
chr1	125833301	125833701
chr1	126026747	126027147
chr1	126157159	126157560
chr1	126489742	126490143
chr1	126649829	126650229
chr1	126817423	126817824
chr1	127239973	127240374
chr1	127345036	127345437
chr1	127662606	127663007
chr1	127796634	127797034
chr1	127827267	127827668
chr1	127850040	127850441
chr1	127958824	127959225
chr1	128013773	128014173
chr1	128128199	128128599
chr1	128441062	128441463
chr1	128472379	128472780
chr1	128659808	128660209
chr1	129616075	129616475
chr1	129657991	129658391
chr1	129680636	129681036
chr1	130282213	130282613
chr1	130300077	130300477
chr1	130342542	130342942
chr1	130372178	130372578
chr1	130373735	130374136
chr1	130474209	130474610
chr1	130512795	130513196
chr1	130550474	130550874
chr1	130634020	130634420
chr1	130683900	130684300
chr1	130734438	130734839
chr1	130741204	130741605
chr1	130830113	130830513
chr1	130875095	130875495
chr1	130918593	130918993
chr1	131003306	131003706
chr1	131010272	131010672
chr1	131053213	131053614
chr1	131060247	131060647
chr1	131079778	131080178
chr1	131089724	131090125
chr1	131103893	131104293
chr1	131107943	131108344
chr1	131126214	131126615
chr1	131181662	131182062
chr1	131260405	131260805
chr1	131270180	131270581
chr1	131287320	131287721
chr1	131359853	131360254
chr1	131461079	131461479
chr1	131478821	131479221
chr1	131506265	131506666
chr1	131514237	131514637
chr1	131555089	131555490
chr1	131566099	131566499
chr1	131613366	131613766
chr1	131658001	131658401
chr1	131690427	131690827
chr1	131712388	131712789
chr1	131717469	131717869
chr1	131719220	131719620
chr1	131726619	131727019
chr1	131736452	131736852
chr1	131754370	131754770
chr1	131760085	131760485
chr1	131765536	131765936
chr1	131812018	131812418
chr1	131937670	131938070
chr1	131940782	131941182
chr1	131948107	131948508
chr1	131981602	131982003
chr1	131982917	131983317
chr1	132040173	132040573
chr1	132046411	132046812
chr1	132095528	132095929
chr1	132121189	132121589
chr1	132150121	132150522
chr1	132151755	132152155
chr1	132157388	132157789
chr1	132200784	132201184
chr1	132205934	132206335
chr1	132210917	132211318
chr1	132212053	132212454
chr1	132246160	132246560
chr1	132264565	132264965
chr1	132292623	132293023
chr1	132322784	132323185
chr1	132333610	132334011
chr1	132341711	132342111
chr1	132346177	132346577
chr1	132355769	132356170
chr1	132374238	132374638
chr1	132525803	132526203
chr1	132558092	132558493
chr1	132565788	132566188
chr1	132594663	132595063
chr1	132609091	132609491
chr1	132758643	132759044
chr1	132799263	132799663
chr1	132865532	132865933
chr1	132893871	132894272
chr1	132921212	132921613
chr1	132934897	132935297
chr1	132982726	132983126
chr1	133033693	133034094
chr1	133039486	133039886
chr1	133060636	133061037
chr1	133068134	133068534
chr1	133073295	133073696
chr1	133087597	133087998
chr1	133101373	133101773
chr1	133118136	133118537
chr1	133145977	133146378
chr1	133159267	133159668
chr1	133163852	133164253
chr1	133180977	133181378
chr1	133201475	133201875
chr1	133217531	133217931
chr1	133265407	133265808
chr1	133295063	133295464
chr1	133353487	133353887
chr1	133382055	133382455
chr1	133385522	133385922
chr1	133397687	133398088
chr1	133434626	133435027
chr1	133448300	133448701
chr1	133470665	133471066
chr1	133493353	133493754
chr1	133520725	133521125
chr1	133549789	133550190
chr1	133571233	133571633
chr1	133694853	133695254
chr1	133736273	133736674
chr1	133772628	133773029
chr1	133801121	133801522
chr1	133815728	133816129
chr1	133856054	133856454
chr1	133863460	133863860
chr1	133891436	133891837
chr1	133896243	133896644
chr1	133941554	133941955
chr1	133961719	133962120
chr1	133978747	133979147
chr1	134048707	134049107
chr1	134053177	134053578
chr1	134060872	134061272
chr1	134063486	134063887
chr1	134086954	134087355
chr1	134092941	134093342
chr1	134099139	134099540
chr1	134120215	134120615
chr1	134151610	134152010
chr1	134167913	134168313
chr1	134196406	134196807
chr1	134210184	134210584
chr1	134222124	134222525
chr1	134244211	134244611
chr1	134298976	134299377
chr1	134344504	134344905
chr1	134368742	134369142
chr1	134513236	134513636
chr1	134518598	134518999
chr1	134556819	134557220
chr1	134583476	134583876
chr1	134699046	134699446
chr1	134700578	134700978
chr1	134701223	134701624
chr1	134704856	134705257
chr1	134725224	134725624
chr1	134753920	134754320
chr1	134987611	134988012
chr1	135016869	135017269
chr1	135083378	135083779
chr1	135091084	135091485
chr1	135136463	135136863
chr1	135154336	135154737
chr1	135171955	135172355
chr1	135204507	135204908
chr1	135368221	135368622
chr1	135405304	135405705
chr1	135410992	135411393
chr1	135416137	135416537
chr1	135466928	135467329
chr1	135510250	135510650
chr1	135516874	135517275
chr1	135540270	135540671
chr1	135563234	135563634
chr1	135615932	135616332
chr1	135619909	135620309
chr1	135623143	135623543
chr1	135631503	135631904
chr1	135633868	135634269
chr1	135637459	135637860
chr1	135659511	135659911
chr1	135670456	135670857
chr1	135675462	135675863
chr1	135686758	135687159
chr1	135688131	135688532
chr1	135699377	135699778
chr1	135714388	135714789
chr1	135731807	135732207
chr1	135752920	135753321
chr1	135770874	135771275
chr1	135776514	135776914
chr1	135782728	135783129
chr1	135794567	135794968
chr1	135811280	135811680
chr1	135844467	135844867
chr1	135847107	135847507
chr1	135850730	135851131
chr1	135852361	135852761
chr1	135861990	135862391
chr1	135865500	135865901
chr1	135938410	135938811
chr1	135944744	135945145
chr1	135993162	135993563
chr1	136116180	136116581
chr1	136138202	136138602
chr1	136140224	136140625
chr1	136141533	136141933
chr1	136142669	136143070
chr1	136170159	136170559
chr1	136175144	136175545
chr1	136194428	136194829
chr1	136255285	136255685
chr1	136466121	136466522
chr1	136479803	136480203
chr1	136491526	136491927
chr1	136521284	136521684
chr1	136561859	136562259
chr1	136578211	136578612
chr1	136698449	136698849
chr1	136707346	136707746
chr1	136733132	136733532
chr1	136831052	136831452
chr1	136915425	136915826
chr1	136948835	136949236
chr1	137074824	137075225
chr1	137096824	137097225
chr1	137225488	137225888
chr1	137323905	137324305
chr1	137561597	137561997
chr1	137591276	137591677
chr1	137650147	137650548
chr1	137656987	137657388
chr1	137898351	137898752
chr1	138039154	138039554
chr1	138085783	138086183
chr1	138288748	138289148
chr1	138343402	138343803
chr1	138348460	138348861
chr1	138517274	138517675
chr1	138550334	138550734
chr1	138571219	138571619
chr1	138617955	138618356
chr1	138928798	138929198
chr1	138992351	138992751
chr1	141401392	141401792
chr1	142742276	142742676
chr1	143728031	143728432
chr1	143803570	143803970
chr1	143820477	143820878
chr1	143852389	143852790
chr1	143956482	143956883
chr1	144493086	144493486
chr1	145138814	145139214
chr1	145344396	145344796
chr1	145455561	145455962
chr1	147000056	147000456
chr1	149846668	149847068
chr1	149856729	149857129
chr1	150027212	150027612
chr1	150244937	150245338
chr1	150759444	150759845
chr1	150866639	150867039
chr1	150890015	150890415
chr1	150958235	150958635
chr1	151118491	151118891
chr1	151144490	151144890
chr1	151167435	151167835
chr1	151177448	151177848
chr1	151223402	151223802
chr1	151236595	151236996
chr1	151287515	151287915
chr1	151371614	151372014
chr1	151564347	151564747
chr1	151706042	151706442
chr1	151709565	151709965
chr1	151880799	151881199
chr1	151947871	151948272
chr1	151957663	151958063
chr1	151999633	152000033
chr1	152019217	152019618
chr1	152169533	152169933
chr1	152368413	152368813
chr1	152422980	152423380
chr1	152461886	152462287
chr1	152497704	152498104
chr1	152524999	152525400
chr1	152556254	152556655
chr1	152585546	152585946
chr1	152599391	152599791
chr1	152612723	152613123
chr1	152660794	152661194
chr1	152669758	152670158
chr1	152687265	152687666
chr1	152727654	152728054
chr1	152746424	152746825
chr1	152768089	152768490
chr1	152779028	152779428
chr1	152790963	152791364
chr1	152798088	152798489
chr1	152809838	152810239
chr1	152815113	152815513
chr1	152820845	152821245
chr1	152904530	152904931
chr1	153033093	153033494
chr1	153040048	153040448
chr1	153048152	153048552
chr1	153085128	153085529
chr1	153092166	153092567
chr1	153101496	153101896
chr1	153126439	153126839
chr1	153130055	153130455
chr1	153140873	153141273
chr1	153172475	153172876
chr1	153202144	153202545
chr1	153300367	153300767
chr1	153317269	153317669
chr1	153385060	153385461
chr1	153453338	153453738
chr1	153501986	153502386
chr1	153532211	153532611
chr1	153542932	153543333
chr1	153559852	153560252
chr1	153565705	153566105
chr1	153585717	153586118
chr1	153598810	153599210
chr1	153702797	153703197
chr1	153736032	153736432
chr1	153742768	153743168
chr1	153846866	153847267
chr1	153922572	153922972
chr1	154008327	154008727
chr1	154032559	154032959
chr1	154033883	154034284
chr1	154178496	154178896
chr1	154180924	154181324
chr1	154786228	154786628
chr1	154791352	154791753
chr1	154884319	154884719
chr1	155006489	155006889
chr1	155025764	155026164
chr1	155028657	155029057
chr1	155039225	155039625
chr1	155040349	155040750
chr1	155048979	155049380
chr1	155050139	155050540
chr1	155077714	155078115
chr1	155093528	155093929
chr1	155138810	155139210
chr1	155215400	155215801
chr1	155224200	155224600
chr1	155237299	155237700
chr1	155281498	155281898
chr1	155293449	155293849
chr1	155576386	155576786
chr1	155722185	155722585
chr1	155784861	155785261
chr1	155792037	155792437
chr1	155989418	155989818
chr1	156070153	156070553
chr1	156113900	156114300
chr1	156217430	156217830
chr1	156222620	156223020
chr1	156229461	156229862
chr1	156241677	156242078
chr1	156344512	156344912
chr1	156400280	156400680
chr1	156402467	156402867
chr1	156407967	156408368
chr1	156454421	156454821
chr1	156459637	156460038
chr1	156540115	156540515
chr1	156614138	156614538
chr1	156615488	156615889
chr1	156650690	156651091
chr1	156745126	156745526
chr1	156752316	156752716
chr1	156964198	156964598
chr1	156986200	156986600
chr1	157008185	157008585
chr1	157039136	157039536
chr1	157046789	157047189
chr1	157062381	157062781
chr1	157076225	157076626
chr1	157081479	157081880
chr1	157086131	157086531
chr1	157090990	157091391
chr1	157232420	157232820
chr1	157433341	157433742
chr1	157443315	157443716
chr1	157449974	157450375
chr1	157560572	157560973
chr1	158501024	158501424
chr1	158509471	158509871
chr1	158654539	158654939
chr1	158670164	158670564
chr1	158953575	158953975
chr1	159065033	159065434
chr1	159390065	159390465
chr1	159393247	159393647
chr1	159812745	159813145
chr1	159889327	159889727
chr1	160081079	160081480
chr1	160274799	160275200
chr1	160758207	160758607
chr1	160878561	160878961
chr1	160934094	160934495
chr1	161039948	161040349
chr1	161046965	161047365
chr1	161170670	161171071
chr1	161195851	161196252
chr1	161210975	161211375
chr1	161286735	161287135
chr1	161621362	161621763
chr1	161656561	161656961
chr1	161704533	161704933
chr1	161734915	161735316
chr1	161894500	161894900
chr1	161896088	161896488
chr1	161976444	161976844
chr1	162207206	162207606
chr1	162215731	162216131
chr1	162509336	162509737
chr1	162589413	162589813
chr1	162665070	162665471
chr1	162953024	162953424
chr1	163150500	163150900
chr1	163181826	163182227
chr1	163383599	163383999
chr1	163443852	163444252
chr1	164135388	164135789
chr1	164138664	164139064
chr1	164316715	164317115
chr1	164366681	164367082
chr1	164405452	164405852
chr1	164897527	164897927
chr1	164898800	164899201
chr1	164905012	164905412
chr1	164994106	164994507
chr1	165013397	165013797
chr1	165018731	165019132
chr1	165046509	165046910
chr1	165113999	165114399
chr1	165120313	165120713
chr1	165217217	165217617
chr1	165281848	165282249
chr1	165320509	165320910
chr1	165344417	165344817
chr1	165432828	165433229
chr1	165556726	165557126
chr1	165583575	165583975
chr1	165585625	165586026
chr1	165609432	165609833
chr1	165612316	165612717
chr1	165618335	165618736
chr1	165642125	165642526
chr1	165653529	165653930
chr1	165658619	165659019
chr1	165679596	165679997
chr1	165684713	165685113
chr1	165691504	165691905
chr1	165702675	165703076
chr1	165717662	165718062
chr1	165736118	165736518
chr1	165771547	165771948
chr1	165780502	165780902
chr1	165818457	165818857
chr1	165844940	165845340
chr1	165848879	165849280
chr1	165853691	165854091
chr1	165860344	165860744
chr1	166043774	166044174
chr1	166047702	166048102
chr1	166056286	166056686
chr1	166153337	166153738
chr1	166154116	166154517
chr1	166160656	166161056
chr1	166309269	166309669
chr1	166360199	166360599
chr1	166787944	166788345
chr1	166843343	166843743
chr1	166964522	166964922
chr1	166968285	166968685
chr1	166970725	166971125
chr1	167212251	167212651
chr1	167220573	167220973
chr1	167230939	167231340
chr1	167271310	167271710
chr1	167292282	167292682
chr1	167337386	167337787
chr1	167369903	167370303
chr1	167638020	167638421
chr1	167644933	167645334
chr1	167802914	167803314
chr1	167851814	167852215
chr1	167915275	167915675
chr1	168214167	168214567
chr1	168265592	168265993
chr1	168283403	168283803
chr1	168288085	168288486
chr1	168326482	168326882
chr1	168374874	168375274
chr1	168417085	168417486
chr1	169001779	169002179
chr1	169235241	169235642
chr1	169368777	169369177
chr1	169438684	169439084
chr1	169459344	169459744
chr1	169885475	169885875
chr1	169917962	169918362
chr1	169919164	169919564
chr1	170015927	170016327
chr1	170136383	170136784
chr1	170478056	170478456
chr1	170480799	170481199
chr1	170510792	170511193
chr1	170613194	170613595
chr1	170632357	170632757
chr1	170651440	170651841
chr1	170845722	170846123
chr1	170853558	170853958
chr1	170901543	170901943
chr1	170907716	170908117
chr1	170992565	170992966
chr1	170996794	170997195
chr1	171036875	171037275
chr1	171037929	171038329
chr1	171074282	171074683
chr1	171102584	171102984
chr1	171110981	171111382
chr1	171113889	171114289
chr1	171171169	171171570
chr1	171231844	171232244
chr1	171238419	171238819
chr1	171257141	171257541
chr1	171262649	171263049
chr1	171266364	171266764
chr1	171358402	171358802
chr1	171375808	171376209
chr1	171379882	171380283
chr1	171387184	171387584
chr1	171441486	171441887
chr1	171470913	171471313
chr1	171478966	171479367
chr1	171564216	171564616
chr1	171762178	171762579
chr1	171815803	171816203
chr1	172024130	172024530
chr1	172046909	172047310
chr1	172143530	172143930
chr1	172188874	172189274
chr1	172203559	172203960
chr1	172217095	172217496
chr1	172247729	172248129
chr1	172310054	172310455
chr1	172324681	172325081
chr1	172334733	172335134
chr1	172357590	172357990
chr1	172364664	172365065
chr1	172412201	172412601
chr1	172490329	172490729
chr1	172501882	172502283
chr1	172508215	172508616
chr1	172513874	172514275
chr1	172525308	172525709
chr1	172526707	172527107
chr1	172528690	172529091
chr1	172563167	172563568
chr1	172619257	172619657
chr1	172711435	172711835
chr1	172989776	172990176
chr1	173320494	173320895
chr1	173329209	173329610
chr1	173349905	173350305
chr1	173377503	173377903
chr1	173390023	173390423
chr1	174975690	174976090
chr1	175041400	175041800
chr1	175097017	175097417
chr1	175936452	175936853
chr1	176067943	176068343
chr1	176075407	176075808
chr1	176078369	176078770
chr1	176198413	176198814
chr1	176223223	176223624
chr1	176573733	176574134
chr1	176675148	176675549
chr1	176821934	176822334
chr1	176951790	176952191
chr1	177008840	177009240
chr1	177014258	177014658
chr1	177061671	177062071
chr1	177154596	177154996
chr1	177188743	177189144
chr1	177258515	177258916
chr1	177321904	177322304
chr1	177322877	177323277
chr1	177338721	177339121
chr1	177470200	177470600
chr1	177531808	177532209
chr1	177616463	177616863
chr1	177623435	177623835
chr1	177702781	177703181
chr1	177983054	177983455
chr1	178242063	178242463
chr1	178276234	178276635
chr1	178368747	178369148
chr1	178409004	178409404
chr1	178448335	178448736
chr1	178463678	178464078
chr1	178492478	178492878
chr1	178527323	178527724
chr1	178530564	178530965
chr1	178597799	178598200
chr1	178646756	178647156
chr1	178661531	178661932
chr1	178912952	178913352
chr1	178960227	178960628
chr1	179010682	179011082
chr1	179041894	179042294
chr1	179142229	179142629
chr1	179232068	179232469
chr1	179454608	179455008
chr1	179477016	179477417
chr1	179485917	179486317
chr1	179582010	179582410
chr1	179623616	179624016
chr1	179645681	179646082
chr1	179723100	179723500
chr1	179735021	179735421
chr1	179828850	179829250
chr1	179844822	179845222
chr1	179847736	179848137
chr1	179854263	179854663
chr1	179859245	179859645
chr1	179863391	179863792
chr1	179865572	179865973
chr1	179874211	179874611
chr1	180021650	180022051
chr1	180215019	180215419
chr1	180226770	180227170
chr1	180250501	180250901
chr1	180268599	180269000
chr1	180277520	180277920
chr1	180284121	180284522
chr1	180312897	180313298
chr1	180343920	180344321
chr1	180363985	180364386
chr1	180365104	180365505
chr1	180387406	180387807
chr1	180403771	180404171
chr1	180405580	180405981
chr1	180407101	180407502
chr1	180422142	180422543
chr1	180434122	180434523
chr1	180536727	180537128
chr1	180541314	180541714
chr1	180548138	180548539
chr1	180550793	180551193
chr1	180627738	180628138
chr1	180720290	180720690
chr1	180763839	180764240
chr1	180768411	180768812
chr1	180777587	180777988
chr1	180792103	180792503
chr1	180793986	180794386
chr1	180841519	180841919
chr1	180848527	180848928
chr1	180874031	180874432
chr1	180888608	180889008
chr1	180913861	180914261
chr1	180936567	180936968
chr1	180974425	180974826
chr1	180987818	180988219
chr1	181022192	181022592
chr1	181168422	181168822
chr1	181232440	181232840
chr1	181247222	181247623
chr1	181256479	181256879
chr1	181272901	181273302
chr1	181332595	181332995
chr1	181372325	181372726
chr1	181376382	181376782
chr1	181395271	181395672
chr1	181421269	181421669
chr1	181446821	181447222
chr1	181505286	181505686
chr1	181552781	181553181
chr1	181616117	181616517
chr1	181793525	181793925
chr1	181860629	181861030
chr1	181881566	181881966
chr1	181888842	181889242
chr1	181921482	181921883
chr1	181996099	181996499
chr1	182045111	182045512
chr1	182081988	182082389
chr1	182091157	182091557
chr1	182110755	182111156
chr1	182115663	182116063
chr1	182140431	182140831
chr1	182192202	182192603
chr1	182304272	182304672
chr1	182349572	182349973
chr1	182420691	182421091
chr1	182489814	182490215
chr1	182504280	182504681
chr1	182506596	182506997
chr1	182511836	182512236
chr1	182523731	182524132
chr1	182527989	182528390
chr1	182539322	182539723
chr1	182554001	182554402
chr1	182633697	182634097
chr1	182670529	182670929
chr1	182779563	182779964
chr1	182818873	182819273
chr1	182839573	182839974
chr1	182908425	182908826
chr1	182951354	182951754
chr1	182960078	182960479
chr1	182990886	182991287
chr1	183072513	183072913
chr1	183167823	183168223
chr1	183273161	183273561
chr1	183299171	183299571
chr1	183344958	183345359
chr1	183349842	183350242
chr1	183414134	183414534
chr1	183442048	183442448
chr1	184013105	184013506
chr1	184051756	184052157
chr1	184061397	184061798
chr1	184066062	184066462
chr1	184069761	184070162
chr1	184076684	184077084
chr1	184235535	184235935
chr1	184261149	184261549
chr1	184275843	184276244
chr1	184329650	184330051
chr1	184351712	184352112
chr1	184357913	184358314
chr1	184441173	184441573
chr1	184455198	184455599
chr1	184482029	184482429
chr1	184618058	184618459
chr1	184645197	184645598
chr1	184718486	184718886
chr1	184737915	184738315
chr1	184744918	184745318
chr1	184771269	184771670
chr1	184782171	184782572
chr1	184793169	184793570
chr1	184824502	184824903
chr1	184852268	184852669
chr1	184853303	184853703
chr1	184890225	184890625
chr1	184927573	184927973
chr1	184965809	184966209
chr1	184972306	184972707
chr1	185098352	185098752
chr1	185187324	185187724
chr1	185193518	185193918
chr1	185229836	185230236
chr1	185262611	185263012
chr1	185346156	185346557
chr1	185472040	185472440
chr1	185533516	185533917
chr1	185615786	185616186
chr1	186223477	186223877
chr1	186261470	186261870
chr1	186289105	186289506
chr1	186294669	186295069
chr1	186399671	186400071
chr1	186407685	186408085
chr1	186425320	186425721
chr1	186444619	186445020
chr1	186475480	186475880
chr1	186555686	186556086
chr1	186568079	186568479
chr1	186585755	186586155
chr1	186587044	186587445
chr1	186609924	186610325
chr1	186684069	186684469
chr1	186721913	186722314
chr1	186742851	186743251
chr1	186834273	186834674
chr1	187015711	187016111
chr1	187050526	187050927
chr1	187098275	187098675
chr1	187226633	187227033
chr1	187800573	187800973
chr1	187836747	187837147
chr1	187910744	187911144
chr1	188055963	188056364
chr1	188387912	188388313
chr1	188659144	188659544
chr1	188660447	188660847
chr1	188669742	188670142
chr1	188914256	188914657
chr1	188980009	188980409
chr1	189080750	189081150
chr1	189119000	189119400
chr1	189215111	189215511
chr1	189473097	189473497
chr1	189628372	189628772
chr1	189716370	189716770
chr1	189756702	189757102
chr1	189774784	189775184
chr1	189778317	189778717
chr1	189867409	189867810
chr1	189887473	189887873
chr1	189927663	189928063
chr1	189968009	189968410
chr1	189973007	189973407
chr1	190032683	190033083
chr1	190061908	190062308
chr1	190067134	190067534
chr1	190438905	190439305
chr1	190486724	190487124
chr1	190532943	190533343
chr1	190831748	190832149
chr1	190944302	190944703
chr1	191055376	191055777
chr1	191068402	191068803
chr1	191075456	191075857
chr1	191111321	191111721
chr1	191120763	191121163
chr1	191125972	191126373
chr1	191132909	191133310
chr1	191138864	191139265
chr1	191153116	191153517
chr1	191154335	191154736
chr1	191166469	191166869
chr1	191259053	191259453
chr1	191275473	191275874
chr1	191277722	191278122
chr1	191286907	191287307
chr1	191312595	191312996
chr1	191352798	191353198
chr1	191391360	191391761
chr1	191420753	191421153
chr1	191438513	191438913
chr1	191450555	191450956
chr1	191462179	191462579
chr1	191470162	191470563
chr1	191479999	191480400
chr1	191527142	191527542
chr1	191557128	191557528
chr1	191559800	191560201
chr1	191599193	191599593
chr1	191662207	191662607
chr1	191785003	191785403
chr1	191817791	191818192
chr1	191829072	191829472
chr1	191834838	191835238
chr1	191840827	191841228
chr1	191855443	191855844
chr1	191882743	191883143
chr1	191896841	191897242
chr1	191955141	191955541
chr1	191964225	191964625
chr1	191990048	191990449
chr1	192061696	192062097
chr1	192107356	192107757
chr1	192532217	192532618
chr1	192585334	192585735
chr1	192598423	192598824
chr1	192726932	192727332
chr1	192745489	192745890
chr1	192779062	192779463
chr1	192786192	192786592
chr1	192796414	192796814
chr1	192868849	192869249
chr1	193001537	193001938
chr1	193160311	193160711
chr1	193198262	193198662
chr1	193310053	193310453
chr1	193326679	193327080
chr1	193330187	193330587
chr1	193363835	193364236
chr1	193382436	193382836
chr1	193386076	193386477
chr1	193388589	193388989
chr1	193398680	193399080
chr1	193408226	193408626
chr1	193418649	193419049
chr1	193503883	193504284
chr1	193513983	193514384
chr1	193575957	193576357
chr1	193580406	193580806
chr1	193588998	193589399
chr1	193698847	193699247
chr1	193787365	193787765
chr1	193876428	193876828
chr1	194089918	194090318
chr1	194482409	194482809
chr1	194641853	194642253
chr1	194645860	194646260
chr1	194652010	194652411
chr1	194660397	194660798
chr1	194671817	194672217
chr1	194687776	194688176
chr1	194746138	194746538
chr1	194816908	194817308
chr1	194878446	194878846
chr1	194925953	194926354
chr1	194927821	194928222
chr1	194962141	194962541
chr1	194995203	194995604
chr1	195012551	195012951
chr1	195033961	195034361
chr1	195100691	195101092
chr1	195241518	195241919
chr10	3236953	3237354
chr10	3572985	3573385
chr10	3591815	3592215
chr10	3633808	3634209
chr10	3646151	3646551
chr10	3696718	3697118
chr10	3701895	3702295
chr10	3712493	3712893
chr10	3718295	3718696
chr10	3758320	3758721
chr10	3763168	3763568
chr10	3805195	3805596
chr10	3832023	3832424
chr10	3891833	3892234
chr10	3996417	3996817
chr10	4079862	4080262
chr10	4107630	4108031
chr10	4181918	4182318
chr10	4249116	4249516
chr10	4305928	4306328
chr10	4325236	4325637
chr10	4334263	4334664
chr10	4346806	4347207
chr10	4405523	4405924
chr10	4413776	4414176
chr10	4456410	4456810
chr10	4712409	4712810
chr10	5208261	5208662
chr10	5600117	5600518
chr10	6020948	6021349
chr10	7118437	7118837
chr10	7145748	7146148
chr10	7174493	7174894
chr10	7183330	7183730
chr10	7187804	7188204
chr10	7323264	7323665
chr10	7333333	7333733
chr10	7390779	7391180
chr10	7577978	7578379
chr10	7582231	7582631
chr10	7600639	7601040
chr10	7695308	7695708
chr10	7757544	7757944
chr10	7841672	7842072
chr10	7883473	7883874
chr10	7991112	7991512
chr10	8070432	8070833
chr10	8095861	8096261
chr10	8116851	8117251
chr10	8130583	8130984
chr10	8132719	8133119
chr10	8196328	8196728
chr10	8358294	8358694
chr10	8676703	8677104
chr10	8715705	8716106
chr10	8795315	8795715
chr10	8805393	8805794
chr10	8829009	8829410
chr10	8866259	8866660
chr10	8870395	8870796
chr10	8917460	8917861
chr10	9380342	9380742
chr10	9495326	9495726
chr10	9529421	9529822
chr10	9574001	9574401
chr10	9676910	9677311
chr10	9759384	9759785
chr10	10184393	10184793
chr10	10234825	10235225
chr10	10307296	10307696
chr10	10321084	10321485
chr10	10355599	10356000
chr10	10395858	10396258
chr10	11323488	11323888
chr10	11350154	11350554
chr10	11660012	11660412
chr10	11846194	11846594
chr10	12548535	12548936
chr10	12572830	12573231
chr10	12579054	12579455
chr10	12612424	12612824
chr10	12694796	12695197
chr10	12729019	12729420
chr10	12773047	12773447
chr10	12787911	12788311
chr10	12809666	12810066
chr10	12813194	12813594
chr10	12869090	12869491
chr10	12874800	12875201
chr10	12878641	12879042
chr10	12912193	12912594
chr10	12919270	12919671
chr10	13016569	13016969
chr10	13076935	13077335
chr10	13230026	13230427
chr10	13240549	13240949
chr10	13256194	13256595
chr10	13303862	13304262
chr10	13358733	13359133
chr10	13686140	13686541
chr10	13982905	13983306
chr10	14017821	14018222
chr10	14048499	14048900
chr10	14056871	14057271
chr10	14086163	14086563
chr10	14168404	14168805
chr10	14235118	14235518
chr10	14385582	14385982
chr10	14391039	14391440
chr10	14460501	14460902
chr10	14464117	14464518
chr10	14596888	14597289
chr10	15300089	15300490
chr10	15616914	15617315
chr10	16159456	16159857
chr10	16589421	16589821
chr10	16600996	16601396
chr10	17012442	17012843
chr10	17042947	17043347
chr10	17059924	17060324
chr10	17102092	17102492
chr10	17221591	17221991
chr10	17347766	17348167
chr10	17574930	17575331
chr10	17602481	17602881
chr10	17656340	17656740
chr10	17697913	17698313
chr10	17760972	17761372
chr10	17772450	17772851
chr10	17869940	17870340
chr10	18197262	18197662
chr10	18204940	18205341
chr10	18307312	18307713
chr10	18318909	18319310
chr10	18323714	18324114
chr10	18329436	18329837
chr10	18384772	18385172
chr10	18388691	18389091
chr10	18430157	18430558
chr10	18453355	18453756
chr10	18463176	18463576
chr10	18491959	18492359
chr10	18602077	18602477
chr10	18916964	18917364
chr10	18943513	18943914
chr10	19061977	19062377
chr10	19082097	19082497
chr10	19115857	19116257
chr10	19122259	19122659
chr10	19123670	19124071
chr10	19170535	19170935
chr10	19240036	19240436
chr10	19255293	19255693
chr10	19570316	19570717
chr10	19613132	19613532
chr10	19815367	19815768
chr10	20001891	20002291
chr10	20073267	20073667
chr10	20104464	20104864
chr10	20123362	20123763
chr10	20125209	20125610
chr10	20135685	20136086
chr10	20155368	20155768
chr10	20234413	20234814
chr10	20285572	20285972
chr10	20290407	20290807
chr10	20405456	20405856
chr10	20492533	20492934
chr10	20590013	20590414
chr10	20595049	20595450
chr10	20672357	20672758
chr10	20681006	20681407
chr10	20803671	20804071
chr10	20966121	20966521
chr10	20992672	20993072
chr10	21023360	21023761
chr10	21026772	21027172
chr10	21054797	21055198
chr10	21056369	21056770
chr10	21074115	21074515
chr10	21144938	21145338
chr10	21158195	21158596
chr10	21196565	21196966
chr10	21228504	21228905
chr10	21400429	21400829
chr10	21420393	21420793
chr10	21426546	21426946
chr10	21465380	21465781
chr10	21545460	21545860
chr10	21636691	21637092
chr10	21652206	21652606
chr10	21668937	21669338
chr10	21679003	21679403
chr10	21685481	21685881
chr10	21701555	21701956
chr10	21783541	21783942
chr10	21790328	21790728
chr10	21801510	21801911
chr10	21821413	21821813
chr10	21828993	21829393
chr10	21829918	21830318
chr10	21839208	21839608
chr10	21921917	21922318
chr10	21936642	21937043
chr10	22163668	22164068
chr10	22270869	22271270
chr10	22282814	22283214
chr10	22699893	22700294
chr10	22714512	22714913
chr10	22813565	22813965
chr10	22843266	22843666
chr10	22872838	22873238
chr10	22887447	22887847
chr10	22981758	22982159
chr10	23153640	23154040
chr10	23156945	23157345
chr10	23812111	23812511
chr10	23979352	23979752
chr10	24131464	24131864
chr10	24164525	24164925
chr10	24173287	24173687
chr10	24298572	24298972
chr10	24312106	24312506
chr10	24444959	24445359
chr10	24458649	24459049
chr10	24479204	24479604
chr10	24493941	24494342
chr10	24554078	24554479
chr10	24580974	24581374
chr10	24625106	24625506
chr10	24635320	24635721
chr10	24789682	24790083
chr10	24826116	24826517
[truncated: 26,173 more rows]

## Sheet: HE2
HE2 stage enhancers (ATAC sites containing 1 or more enhancer positive fragments)
chr1	4427286	4427687
chr1	4491945	4492346
chr1	4571584	4571985
chr1	4581938	4582338
chr1	4623264	4623665
chr1	4760438	4760838
chr1	4775017	4775418
chr1	5022737	5023138
chr1	6272218	6272618
chr1	6382760	6383161
chr1	7147024	7147425
chr1	7206297	7206697
chr1	7397789	7398190
chr1	9282946	9283347
chr1	9573175	9573575
chr1	9772781	9773182
chr1	10039642	10040043
chr1	10228890	10229291
chr1	10259444	10259844
chr1	10300432	10300833
chr1	10592651	10593052
chr1	10636247	10636647
chr1	10877402	10877802
chr1	10880351	10880751
chr1	11011688	11012089
chr1	11033422	11033823
chr1	12405465	12405866
chr1	12836736	12837136
chr1	12992533	12992934
chr1	13052036	13052436
chr1	13154464	13154864
chr1	13204516	13204917
chr1	13360706	13361107
chr1	13426433	13426833
chr1	13531460	13531861
chr1	13574049	13574450
chr1	13593153	13593554
chr1	13600367	13600768
chr1	13639493	13639894
chr1	13643046	13643447
chr1	13789246	13789646
chr1	14273915	14274316
chr1	14484490	14484890
chr1	14506543	14506944
chr1	14590309	14590709
chr1	14740046	14740447
chr1	14924891	14925292
chr1	15118477	15118877
chr1	16177602	16178003
chr1	16372077	16372477
chr1	16642200	16642601
chr1	16798282	16798683
chr1	17033786	17034186
chr1	18058404	18058805
chr1	20939061	20939462
chr1	20996666	20997067
chr1	21008846	21009247
chr1	21014468	21014868
chr1	21068454	21068854
chr1	21089574	21089975
chr1	21166205	21166606
chr1	21729060	21729461
chr1	21896259	21896660
chr1	21938471	21938871
chr1	21941387	21941787
chr1	21944853	21945253
chr1	22422132	22422532
chr1	22466614	22467015
chr1	22533370	22533771
chr1	23061941	23062342
chr1	23255935	23256336
chr1	23282539	23282939
chr1	23792779	23793179
chr1	23827102	23827503
chr1	23867306	23867706
chr1	23932464	23932864
chr1	24302689	24303089
chr1	24553482	24553883
chr1	24564877	24565277
chr1	24699356	24699757
chr1	25228607	25229007
chr1	26910384	26910785
chr1	28841340	28841740
chr1	30851897	30852297
chr1	30873612	30874013
chr1	31153925	31154326
chr1	33739315	33739716
chr1	33932795	33933195
chr1	33964640	33965041
chr1	34005663	34006063
chr1	34028705	34029106
chr1	34061084	34061484
chr1	34103715	34104116
chr1	34184264	34184665
chr1	34236325	34236726
chr1	34244701	34245101
chr1	34434745	34435146
chr1	34472797	34473198
chr1	34505076	34505476
chr1	34511096	34511497
chr1	34545025	34545425
chr1	34602338	34602738
chr1	34642478	34642878
chr1	34700659	34701059
chr1	34750556	34750956
chr1	34867188	34867589
chr1	35469186	35469586
chr1	35759679	35760080
chr1	35839458	35839859
chr1	35935057	35935457
chr1	35941824	35942225
chr1	35961949	35962350
chr1	35995200	35995601
chr1	36017140	36017540
chr1	36064836	36065237
chr1	36130323	36130724
chr1	36149364	36149764
chr1	36161232	36161633
chr1	36162675	36163076
chr1	36252849	36253250
chr1	36254657	36255058
chr1	36264083	36264484
chr1	36270572	36270973
chr1	36277304	36277704
chr1	36279159	36279560
chr1	36296534	36296934
chr1	36303344	36303745
chr1	36324052	36324453
chr1	36457353	36457753
chr1	36492395	36492796
chr1	36501327	36501728
chr1	36571604	36572005
chr1	36580504	36580905
chr1	36596059	36596459
chr1	36634915	36635316
chr1	36737279	36737679
chr1	36744549	36744950
chr1	36784665	36785066
chr1	36860455	36860855
chr1	36861720	36862121
chr1	36874852	36875253
chr1	36904127	36904528
chr1	36914464	36914865
chr1	36919802	36920203
chr1	37250633	37251034
chr1	37478429	37478830
chr1	37639115	37639515
chr1	37678367	37678767
chr1	37900328	37900729
chr1	37971533	37971934
chr1	38185528	38185928
chr1	38202821	38203221
chr1	38274714	38275114
chr1	38297944	38298344
chr1	38320902	38321302
chr1	38384448	38384849
chr1	38437714	38438115
chr1	38448956	38449357
chr1	38467312	38467712
chr1	38478170	38478571
chr1	38499481	38499882
chr1	38649211	38649612
chr1	38662690	38663091
chr1	38694117	38694518
chr1	38767156	38767557
chr1	38787410	38787810
chr1	38799367	38799767
chr1	39001091	39001492
chr1	39105476	39105877
chr1	39123083	39123483
chr1	39206908	39207308
chr1	39340683	39341084
chr1	39379053	39379454
chr1	39396344	39396745
chr1	39428258	39428659
chr1	39438615	39439016
chr1	39527399	39527800
chr1	39530230	39530631
chr1	39555804	39556205
chr1	39614358	39614759
chr1	39636603	39637003
chr1	39685816	39686217
chr1	39714116	39714517
chr1	39734397	39734798
chr1	39735839	39736240
chr1	39761644	39762045
chr1	39859222	39859622
chr1	39868003	39868403
chr1	39895455	39895855
chr1	39896571	39896972
chr1	39911462	39911863
chr1	39922684	39923085
chr1	39935550	39935950
chr1	39936418	39936819
chr1	39969001	39969402
chr1	39981998	39982398
chr1	40033726	40034127
chr1	40051194	40051594
chr1	40116389	40116790
chr1	40171952	40172353
chr1	40173748	40174149
chr1	40179492	40179893
chr1	40213367	40213768
chr1	40358747	40359147
chr1	40658019	40658419
chr1	40797297	40797698
chr1	40841080	40841480
chr1	40847522	40847923
chr1	41274576	41274977
chr1	41450032	41450433
chr1	41590368	41590769
chr1	41878410	41878811
chr1	41999139	41999540
chr1	42714560	42714961
chr1	42915052	42915453
chr1	42984124	42984525
chr1	43065937	43066337
chr1	43113731	43114131
chr1	43127821	43128221
chr1	43139629	43140030
chr1	43203310	43203711
chr1	43299473	43299873
chr1	43329558	43329958
chr1	43361308	43361708
chr1	43413257	43413658
chr1	43457079	43457479
chr1	43521022	43521423
chr1	43532299	43532700
chr1	43738219	43738619
chr1	43899003	43899403
chr1	44064589	44064989
chr1	44132176	44132576
chr1	44410223	44410623
chr1	44584809	44585210
chr1	44591802	44592202
chr1	45825171	45825572
chr1	45905151	45905551
chr1	45947845	45948245
chr1	46022858	46023259
chr1	46885375	46885776
chr1	46921539	46921939
chr1	51104748	51105149
chr1	51265979	51266380
chr1	51267266	51267666
chr1	51315457	51315858
chr1	51486518	51486918
chr1	51509040	51509441
chr1	51584888	51585288
chr1	51593901	51594302
chr1	51697166	51697566
chr1	51747519	51747920
chr1	51780351	51780751
chr1	51893505	51893906
chr1	51934498	51934899
chr1	52011282	52011682
chr1	52066737	52067138
chr1	52113661	52114062
chr1	52146583	52146984
chr1	52150608	52151009
chr1	52170069	52170470
chr1	52456529	52456929
chr1	52471093	52471493
chr1	52565796	52566196
chr1	52578345	52578746
chr1	52648161	52648561
chr1	52752754	52753154
chr1	52753802	52754202
chr1	52854073	52854473
chr1	53728741	53729142
chr1	53823733	53824134
chr1	53909123	53909523
chr1	53945813	53946213
chr1	53977813	53978214
chr1	53993888	53994289
chr1	54003275	54003676
chr1	54005987	54006387
chr1	54015596	54015997
chr1	54128950	54129351
chr1	54176553	54176954
chr1	54279568	54279968
chr1	54327880	54328280
chr1	54492455	54492855
chr1	54666008	54666409
chr1	54684218	54684619
chr1	54690572	54690973
chr1	54713256	54713656
chr1	54789309	54789710
chr1	54798405	54798805
chr1	54839964	54840365
chr1	54934901	54935302
chr1	54955634	54956035
chr1	55012548	55012949
chr1	55193253	55193654
chr1	55196371	55196772
chr1	55239239	55239639
chr1	55383157	55383557
chr1	55528776	55529176
chr1	55576046	55576447
chr1	55618679	55619079
chr1	55736407	55736807
chr1	55865308	55865709
chr1	55874207	55874607
chr1	55922243	55922644
chr1	56838870	56839270
chr1	56973029	56973430
chr1	56992348	56992748
chr1	57269753	57270154
chr1	57345354	57345754
chr1	57428936	57429337
chr1	57439153	57439554
chr1	57830411	57830812
chr1	57890243	57890644
chr1	57989168	57989568
chr1	58027449	58027850
chr1	58215398	58215799
chr1	58359531	58359932
chr1	58603716	58604116
chr1	58727028	58727429
chr1	58742465	58742866
chr1	58761470	58761871
chr1	58773901	58774301
chr1	58797351	58797752
chr1	59247604	59248005
chr1	59291955	59292356
chr1	59316651	59317052
chr1	59340788	59341189
chr1	59355467	59355868
chr1	59364464	59364865
chr1	59368016	59368417
chr1	59376544	59376945
chr1	59394087	59394488
chr1	59409598	59409998
chr1	59475623	59476024
chr1	59487610	59488011
chr1	59584664	59585065
chr1	59613794	59614195
chr1	59623349	59623749
chr1	59830205	59830606
chr1	59833746	59834147
chr1	60000295	60000696
chr1	60007581	60007982
chr1	60652692	60653093
chr1	60656197	60656597
chr1	60862976	60863377
chr1	60960515	60960916
chr1	60990189	60990590
chr1	61095516	61095917
chr1	61181134	61181534
chr1	61277260	61277661
chr1	61309562	61309962
chr1	61373933	61374334
chr1	61629847	61630247
chr1	61698037	61698437
chr1	61820187	61820587
chr1	61851199	61851599
chr1	62171477	62171878
chr1	62175020	62175421
chr1	62181593	62181993
chr1	62382789	62383189
chr1	62398280	62398681
chr1	62412004	62412405
chr1	62437481	62437882
chr1	62548916	62549317
chr1	62564259	62564659
chr1	62591586	62591987
chr1	62664990	62665391
chr1	62678609	62679010
chr1	62701043	62701444
chr1	62706481	62706882
chr1	62724430	62724831
chr1	62827123	62827524
chr1	62929482	62929882
chr1	62964271	62964671
chr1	62984401	62984802
chr1	62992589	62992990
chr1	63180998	63181399
chr1	63204290	63204691
chr1	63247166	63247567
chr1	63255146	63255546
chr1	63437536	63437937
chr1	63453220	63453621
chr1	63657960	63658360
chr1	63763291	63763692
chr1	63776861	63777262
chr1	63879549	63879950
chr1	63976893	63977294
chr1	64018722	64019123
chr1	64040891	64041292
chr1	64084669	64085070
chr1	64098772	64099173
chr1	64146075	64146476
chr1	64189460	64189861
chr1	64191564	64191965
chr1	64226116	64226517
chr1	64302728	64303129
chr1	64305484	64305885
chr1	64338577	64338978
chr1	64445991	64446392
chr1	64601535	64601936
chr1	64622725	64623126
chr1	64705253	64705654
chr1	64735922	64736323
chr1	64797181	64797582
chr1	64849962	64850362
chr1	64876285	64876686
chr1	64884035	64884436
chr1	64946138	64946538
chr1	64970694	64971095
chr1	64986098	64986499
chr1	65010202	65010602
chr1	65037524	65037925
chr1	65354176	65354576
chr1	66655309	66655710
chr1	66896070	66896471
chr1	66987500	66987901
chr1	67925658	67926058
chr1	68501506	68501906
chr1	69106265	69106665
chr1	69241769	69242170
chr1	69496047	69496448
chr1	69513599	69513999
chr1	69687355	69687756
chr1	69688994	69689395
chr1	70180136	70180537
chr1	70279332	70279733
chr1	70661381	70661782
chr1	70902304	70902705
chr1	71036940	71037341
chr1	71449812	71450213
chr1	71719937	71720337
chr1	71830335	71830736
chr1	71893552	71893953
chr1	71932081	71932482
chr1	71936726	71937127
chr1	71970392	71970792
chr1	72006638	72007039
chr1	72018866	72019266
chr1	72036575	72036976
chr1	72070436	72070837
chr1	72107062	72107462
chr1	72123615	72124016
chr1	72141883	72142283
chr1	72173626	72174027
chr1	72226114	72226515
chr1	72236871	72237272
chr1	72255027	72255428
chr1	72717000	72717400
chr1	72718810	72719211
chr1	72805026	72805427
chr1	72854870	72855270
chr1	72868831	72869232
chr1	73072540	73072941
chr1	73200098	73200499
chr1	73221813	73222214
chr1	73363075	73363475
chr1	73824279	73824679
chr1	73826344	73826745
chr1	73923188	73923589
chr1	73954607	73955008
chr1	73955446	73955847
chr1	73963074	73963475
chr1	73987880	73988281
chr1	73996216	73996617
chr1	74008574	74008974
chr1	74015797	74016197
chr1	74024877	74025277
chr1	74031021	74031422
chr1	74034644	74035045
chr1	74036803	74037204
chr1	74053995	74054395
chr1	74081710	74082110
chr1	74082860	74083260
chr1	74098433	74098834
chr1	74248826	74249227
chr1	74275020	74275421
chr1	74295476	74295877
chr1	74313286	74313687
chr1	74368183	74368583
chr1	74386762	74387163
chr1	74397311	74397712
chr1	74452751	74453152
chr1	74759798	74760199
chr1	74763046	74763446
chr1	74784383	74784784
chr1	74787853	74788253
chr1	74800534	74800935
chr1	74803138	74803539
chr1	74806510	74806911
chr1	74808080	74808481
chr1	74816843	74817244
chr1	74924491	74924891
chr1	74964439	74964839
chr1	75124745	75125146
chr1	75234599	75235000
chr1	75244853	75245253
chr1	75248104	75248505
chr1	75361764	75362165
chr1	75371359	75371759
chr1	75422906	75423307
chr1	75446177	75446578
chr1	75458273	75458674
chr1	75467562	75467963
chr1	75477171	75477572
chr1	75487576	75487976
chr1	75495241	75495641
chr1	75513205	75513605
chr1	75559451	75559851
chr1	76010452	76010852
chr1	76540530	76540930
chr1	76676787	76677188
chr1	77108658	77109059
chr1	77213425	77213826
chr1	77227057	77227457
chr1	77298704	77299105
chr1	77369442	77369842
chr1	77978665	77979065
chr1	78008763	78009163
chr1	78057930	78058331
chr1	78181918	78182318
chr1	78189507	78189908
chr1	78215873	78216273
chr1	78419612	78420013
chr1	78537535	78537936
chr1	78601975	78602375
chr1	78724549	78724949
chr1	79581341	79581742
chr1	79644005	79644406
chr1	79687201	79687601
chr1	79711180	79711580
chr1	79712466	79712867
chr1	79740969	79741370
chr1	80218232	80218633
chr1	80236865	80237266
chr1	80447528	80447929
chr1	81287162	81287562
chr1	81593639	81594039
chr1	82150833	82151234
chr1	82267444	82267845
chr1	82283106	82283507
chr1	82292800	82293200
chr1	82358965	82359366
chr1	82371877	82372278
chr1	82429040	82429440
chr1	82554366	82554766
chr1	82686412	82686812
chr1	82787353	82787754
chr1	82831807	82832208
chr1	82972064	82972465
chr1	82974348	82974749
chr1	82975737	82976138
chr1	82987735	82988135
chr1	83076168	83076569
chr1	84002638	84003038
chr1	84063598	84063999
chr1	84177779	84178179
chr1	84286786	84287186
chr1	84657319	84657720
chr1	84881538	84881939
chr1	85838029	85838430
chr1	85853294	85853695
chr1	85933975	85934375
chr1	85935479	85935880
chr1	86038508	86038908
chr1	86048223	86048624
chr1	86059353	86059754
chr1	86178840	86179241
chr1	86214168	86214568
chr1	86229509	86229910
chr1	86263843	86264244
chr1	86268911	86269312
chr1	86339463	86339864
chr1	86381031	86381432
chr1	86415201	86415601
chr1	86434364	86434765
chr1	86440453	86440853
chr1	86442455	86442856
chr1	86467404	86467804
chr1	86472176	86472577
chr1	86479067	86479467
chr1	86487333	86487734
chr1	86504108	86504509
chr1	86509390	86509791
chr1	86516028	86516429
chr1	86527897	86528298
chr1	86532316	86532717
chr1	86598522	86598923
chr1	86623283	86623684
chr1	86858880	86859281
chr1	87035819	87036220
chr1	87041067	87041467
chr1	87042037	87042437
chr1	87098600	87099001
chr1	87114750	87115150
chr1	87174311	87174712
chr1	87175758	87176159
chr1	87180911	87181312
chr1	87186925	87187326
chr1	87246201	87246602
chr1	87255192	87255593
chr1	87270716	87271117
chr1	87272421	87272821
chr1	87418639	87419039
chr1	87541626	87542026
chr1	87551092	87551492
chr1	87580748	87581149
chr1	87626369	87626770
chr1	87637496	87637897
chr1	87640384	87640785
chr1	87660704	87661105
chr1	87699919	87700320
chr1	87766201	87766601
chr1	87770495	87770895
chr1	87875894	87876294
chr1	87877676	87878077
chr1	87900970	87901371
chr1	87960031	87960432
chr1	87961475	87961876
chr1	88287537	88287937
chr1	88318568	88318968
chr1	88345538	88345939
chr1	88357406	88357807
chr1	88447495	88447895
chr1	88456707	88457108
chr1	88474541	88474942
chr1	88562311	88562712
chr1	88587322	88587723
chr1	88600114	88600514
chr1	88635663	88636063
chr1	88639879	88640280
chr1	88705786	88706187
chr1	88745255	88745656
chr1	88998764	88999165
chr1	89041249	89041650
chr1	89054365	89054765
chr1	89089813	89090214
chr1	89092477	89092878
chr1	89108285	89108686
chr1	89183466	89183867
chr1	89191379	89191780
chr1	89196102	89196503
chr1	89207248	89207649
chr1	89235300	89235700
chr1	89323045	89323446
chr1	89428670	89429071
chr1	89463096	89463497
chr1	89513796	89514197
chr1	89522321	89522721
chr1	89524362	89524763
chr1	89558039	89558439
chr1	89566590	89566990
chr1	89570499	89570900
chr1	89577039	89577439
chr1	89581178	89581579
chr1	89606535	89606936
chr1	89644105	89644506
chr1	89646657	89647057
chr1	89656655	89657056
chr1	89667009	89667409
chr1	89688906	89689306
chr1	89730747	89731148
chr1	89742364	89742765
chr1	89786809	89787209
chr1	89876583	89876983
chr1	89921791	89922192
chr1	89940341	89940742
chr1	90026891	90027292
chr1	90051248	90051649
chr1	90215886	90216286
chr1	90225624	90226025
chr1	90289439	90289839
chr1	90504493	90504894
chr1	90505570	90505971
chr1	90590830	90591230
chr1	90599194	90599595
chr1	90775592	90775993
chr1	90900485	90900886
chr1	90906376	90906776
chr1	90928457	90928858
chr1	90956655	90957056
chr1	90973279	90973680
chr1	90974984	90975385
chr1	91022424	91022825
chr1	91023944	91024344
chr1	91062312	91062713
chr1	91080287	91080688
chr1	91098869	91099270
chr1	91110737	91111137
chr1	91239146	91239547
chr1	91346896	91347296
chr1	91380447	91380847
chr1	91483353	91483754
chr1	91557221	91557621
chr1	91564022	91564422
chr1	91574168	91574568
chr1	91580503	91580903
chr1	91755111	91755512
chr1	91823428	91823829
chr1	91874693	91875094
chr1	91962294	91962695
chr1	92060543	92060943
chr1	92178288	92178689
chr1	92252000	92252401
chr1	92379103	92379504
chr1	92394268	92394668
chr1	92676184	92676585
chr1	92774845	92775246
chr1	92834012	92834413
chr1	92840248	92840649
chr1	92848534	92848934
chr1	92867537	92867938
chr1	92895096	92895496
chr1	92956662	92957062
chr1	93014420	93014821
chr1	93046234	93046635
chr1	93073526	93073927
chr1	93115042	93115443
chr1	93174421	93174821
chr1	93246026	93246426
chr1	93272541	93272942
chr1	93286538	93286939
chr1	93624450	93624851
chr1	93668648	93669049
chr1	93680166	93680567
chr1	93694909	93695310
chr1	93726937	93727338
chr1	93832754	93833155
chr1	94035210	94035611
chr1	94079078	94079479
chr1	94091731	94092132
chr1	95468134	95468535
chr1	97977094	97977495
chr1	98059097	98059498
chr1	98072026	98072426
chr1	98309949	98310350
chr1	98751426	98751827
chr1	104986175	104986576
chr1	105199291	105199692
chr1	105434983	105435384
chr1	105866910	105867311
chr1	105930850	105931250
chr1	105980794	105981195
chr1	105993771	105994172
chr1	106036998	106037398
chr1	106071199	106071600
chr1	106144534	106144934
chr1	106151724	106152125
chr1	106199720	106200121
chr1	106316960	106317360
chr1	106341426	106341826
chr1	106362855	106363255
chr1	106389702	106390103
chr1	106395477	106395878
chr1	106407961	106408362
chr1	106511607	106512007
chr1	106549122	106549522
chr1	106627247	106627648
chr1	106628752	106629153
chr1	106630062	106630462
chr1	106883804	106884205
chr1	106901442	106901842
chr1	107377000	107377400
chr1	107481532	107481932
chr1	107525570	107525970
chr1	112379931	112380331
chr1	114781883	114782284
chr1	118476858	118477259
chr1	118498278	118498679
chr1	118759536	118759937
chr1	118815035	118815435
chr1	119003989	119004390
chr1	119033740	119034140
chr1	119037571	119037972
chr1	119047656	119048057
chr1	119083694	119084095
chr1	119087485	119087886
chr1	119093738	119094138
chr1	119458183	119458584
chr1	119484487	119484887
chr1	119498587	119498987
chr1	119548639	119549039
chr1	119641050	119641450
chr1	119699260	119699661
chr1	119895026	119895426
chr1	120033019	120033420
chr1	120034766	120035167
chr1	120055438	120055839
chr1	120083821	120084222
chr1	120093490	120093890
chr1	120258829	120259229
chr1	120449572	120449973
chr1	120532648	120533049
chr1	120586496	120586896
chr1	120596406	120596806
chr1	120606947	120607347
chr1	120644417	120644818
chr1	120685835	120686236
chr1	120757468	120757868
chr1	121096379	121096780
chr1	121441084	121441485
chr1	121478275	121478675
chr1	121490216	121490617
chr1	123990264	123990665
chr1	125428358	125428758
chr1	125441674	125442075
chr1	125525974	125526375
chr1	125607450	125607850
chr1	125663083	125663484
chr1	125711821	125712222
chr1	125833287	125833688
chr1	126157161	126157561
chr1	126489738	126490138
chr1	126817439	126817840
chr1	126993251	126993652
chr1	127230458	127230859
chr1	127239882	127240283
chr1	127344954	127345355
chr1	127500183	127500583
chr1	127625520	127625920
chr1	127662606	127663007
chr1	127765501	127765901
chr1	127827269	127827669
chr1	127850019	127850420
chr1	127958818	127959218
chr1	128013954	128014354
chr1	128069067	128069467
chr1	128128404	128128805
chr1	128435994	128436394
chr1	128472477	128472878
chr1	129616075	129616475
chr1	129657994	129658395
chr1	130282206	130282606
chr1	130299968	130300368
chr1	130342551	130342952
chr1	130372180	130372580
chr1	130373624	130374025
chr1	130474190	130474590
chr1	130512790	130513191
chr1	130550845	130551246
chr1	130683906	130684306
chr1	130741165	130741566
chr1	130837802	130838203
chr1	130878137	130878537
chr1	131053212	131053613
chr1	131060249	131060649
chr1	131089754	131090155
chr1	131115911	131116312
chr1	131126188	131126589
chr1	131260404	131260805
chr1	131270181	131270582
chr1	131384415	131384816
chr1	131461073	131461474
chr1	131478769	131479170
chr1	131506283	131506684
chr1	131555084	131555485
chr1	131566122	131566522
chr1	131613360	131613761
chr1	131690476	131690876
chr1	131712383	131712784
chr1	131719147	131719548
chr1	131726614	131727015
chr1	131736467	131736868
chr1	131754369	131754770
chr1	131760066	131760467
chr1	131948050	131948450
chr1	131981606	131982007
chr1	131982909	131983310
chr1	132046399	132046800
chr1	132095528	132095929
chr1	132121188	132121589
chr1	132133432	132133832
chr1	132150189	132150590
chr1	132157382	132157782
chr1	132200778	132201179
chr1	132205966	132206367
chr1	132210992	132211393
chr1	132246194	132246594
chr1	132264564	132264965
chr1	132271827	132272227
chr1	132292622	132293022
chr1	132312678	132313079
chr1	132322724	132323125
chr1	132333672	132334072
chr1	132341711	132342111
chr1	132346163	132346564
chr1	132355782	132356183
chr1	132541169	132541569
chr1	132558094	132558494
chr1	132591973	132592374
chr1	132594661	132595062
chr1	132609090	132609491
chr1	132733868	132734269
chr1	132758643	132759044
chr1	132799235	132799636
chr1	132865532	132865933
chr1	132893936	132894336
chr1	132921159	132921560
chr1	132934876	132935277
chr1	132982720	132983120
chr1	133033691	133034092
chr1	133039514	133039915
chr1	133060648	133061049
chr1	133068141	133068542
chr1	133073264	133073665
chr1	133076917	133077317
chr1	133101373	133101773
chr1	133118124	133118525
chr1	133145989	133146390
chr1	133159277	133159678
chr1	133164036	133164437
chr1	133180975	133181376
chr1	133201465	133201866
chr1	133265351	133265751
chr1	133295061	133295462
chr1	133397735	133398136
chr1	133448312	133448713
chr1	133493353	133493754
chr1	133520687	133521088
chr1	133549820	133550221
chr1	133694826	133695227
chr1	133801121	133801522
chr1	133815728	133816129
chr1	133825565	133825966
chr1	133856062	133856462
chr1	133891461	133891862
chr1	133896251	133896651
chr1	133964748	133965149
chr1	133978631	133979031
chr1	134048774	134049175
chr1	134053238	134053638
chr1	134060876	134061277
chr1	134063537	134063938
chr1	134086949	134087349
chr1	134092925	134093326
chr1	134099088	134099489
chr1	134120207	134120608
chr1	134151610	134152010
chr1	134196409	134196810
chr1	134210237	134210638
chr1	134222162	134222563
chr1	134244210	134244611
chr1	134298813	134299213
chr1	134344505	134344906
chr1	134381800	134382201
chr1	134426301	134426702
chr1	134513264	134513665
chr1	134518627	134519028
chr1	134556817	134557218
chr1	134583630	134584030
chr1	134664840	134665240
chr1	134699070	134699471
chr1	134700571	134700971
chr1	134701213	134701614
chr1	134704859	134705259
chr1	134725229	134725629
chr1	134854284	134854685
chr1	134987720	134988121
chr1	135083406	135083807
chr1	135091047	135091448
chr1	135154336	135154737
chr1	135171950	135172351
chr1	135268039	135268440
chr1	135368225	135368626
chr1	135369030	135369431
chr1	135405303	135405703
chr1	135410991	135411392
chr1	135452249	135452650
chr1	135466920	135467321
chr1	135510283	135510684
chr1	135516874	135517275
chr1	135540270	135540671
chr1	135615930	135616330
chr1	135619907	135620307
chr1	135631528	135631929
chr1	135637511	135637912
chr1	135659525	135659926
chr1	135670458	135670859
chr1	135675462	135675863
chr1	135686801	135687202
chr1	135688131	135688532
chr1	135699380	135699781
chr1	135714387	135714788
chr1	135731783	135732184
chr1	135752920	135753321
chr1	135770874	135771275
chr1	135776525	135776925
chr1	135782729	135783130
chr1	135789785	135790185
chr1	135794626	135795027
chr1	135811216	135811617
chr1	135844459	135844860
chr1	135847272	135847673
chr1	135850728	135851129
chr1	135852321	135852722
chr1	135861919	135862319
chr1	135865574	135865975
chr1	135882687	135883088
chr1	135938412	135938812
chr1	135944749	135945150
chr1	135993162	135993563
chr1	136045740	136046141
chr1	136076145	136076546
chr1	136116187	136116588
chr1	136134544	136134945
chr1	136138206	136138607
chr1	136140211	136140611
chr1	136141525	136141926
chr1	136170159	136170559
chr1	136175224	136175625
chr1	136194429	136194830
chr1	136255244	136255645
chr1	136394522	136394922
chr1	136466121	136466522
chr1	136491526	136491927
chr1	136521286	136521687
chr1	136578199	136578600
chr1	136707328	136707728
chr1	136784138	136784539
chr1	136948801	136949202
chr1	137074797	137075197
chr1	137083545	137083946
chr1	137225453	137225854
chr1	137323861	137324262
chr1	137561617	137562018
chr1	137591276	137591677
chr1	137657059	137657460
chr1	137898339	137898739
chr1	138039154	138039554
chr1	138044524	138044924
chr1	138136392	138136792
chr1	138343421	138343822
chr1	138348460	138348861
chr1	138517319	138517720
chr1	138571528	138571929
chr1	138617926	138618327
chr1	138928814	138929215
chr1	140730193	140730594
chr1	141401390	141401791
chr1	142742276	142742676
chr1	143803574	143803974
chr1	143820477	143820878
chr1	143822437	143822838
chr1	143916544	143916944
chr1	144006545	144006945
chr1	144493155	144493556
chr1	145344389	145344789
chr1	145455567	145455968
chr1	146963870	146964271
chr1	148808692	148809093
chr1	149749426	149749827
chr1	149856729	149857129
chr1	149940344	149940744
chr1	149947001	149947402
chr1	150244893	150245294
chr1	150540217	150540617
chr1	150759436	150759837
chr1	150890013	150890414
chr1	151046737	151047138
chr1	151078932	151079332
chr1	151144556	151144957
chr1	151287516	151287917
chr1	151352942	151353343
chr1	151371620	151372020
chr1	151564408	151564809
chr1	151667357	151667758
chr1	151689541	151689941
chr1	151706122	151706523
chr1	151980086	151980486
chr1	151999612	152000013
chr1	152015605	152016006
chr1	152019216	152019617
chr1	152050037	152050437
chr1	152125493	152125894
chr1	152169538	152169939
chr1	152313468	152313868
chr1	152369226	152369626
chr1	152422953	152423353
chr1	152461884	152462285
chr1	152497767	152498167
chr1	152524999	152525400
chr1	152556244	152556645
chr1	152585549	152585949
chr1	152599390	152599791
chr1	152612727	152613128
chr1	152660985	152661386
chr1	152669789	152670189
chr1	152687267	152687667
chr1	152768089	152768490
chr1	152779086	152779487
chr1	152790178	152790579
chr1	152798087	152798488
chr1	152809801	152810202
chr1	152815143	152815544
chr1	152820804	152821204
chr1	152904574	152904975
chr1	153040063	153040464
chr1	153048176	153048577
chr1	153085139	153085539
chr1	153092169	153092570
chr1	153126440	153126841
chr1	153129981	153130382
chr1	153140814	153141215
chr1	153172449	153172850
chr1	153202179	153202580
chr1	153224563	153224963
chr1	153300368	153300768
chr1	153401757	153402157
chr1	153502001	153502401
chr1	153532202	153532603
chr1	153542940	153543341
chr1	153559271	153559672
chr1	153565762	153566162
chr1	153585754	153586154
chr1	153598795	153599196
chr1	153702746	153703146
chr1	153736058	153736458
chr1	153922613	153923013
chr1	154032612	154033013
chr1	154033909	154034310
chr1	154178488	154178889
chr1	154180996	154181397
chr1	154786225	154786626
chr1	154791348	154791748
chr1	154884216	154884616
chr1	155006557	155006958
chr1	155028696	155029096
chr1	155039224	155039624
chr1	155040348	155040749
chr1	155048981	155049382
chr1	155050280	155050681
chr1	155059444	155059845
chr1	155077691	155078091
chr1	155215396	155215796
chr1	155224197	155224598
chr1	155237363	155237763
chr1	155281431	155281832
chr1	155293410	155293811
chr1	155447302	155447702
chr1	155575243	155575643
chr1	155576384	155576785
chr1	155722199	155722600
chr1	155784623	155785024
chr1	156070152	156070553
chr1	156113897	156114298
chr1	156217436	156217836
chr1	156222645	156223046
chr1	156229401	156229802
chr1	156344459	156344860
chr1	156393122	156393522
chr1	156402459	156402860
chr1	156407967	156408368
chr1	156446491	156446892
chr1	156459700	156460101
chr1	156540113	156540514
chr1	156553462	156553863
chr1	156614137	156614537
chr1	156615546	156615947
chr1	156650623	156651024
chr1	156667481	156667881
chr1	156710712	156711112
chr1	156745171	156745571
chr1	156752315	156752716
chr1	156917482	156917882
chr1	156931255	156931656
chr1	156964195	156964596
chr1	156986251	156986652
chr1	156997889	156998290
chr1	157008196	157008596
chr1	157039067	157039468
chr1	157046784	157047185
chr1	157076222	157076623
chr1	157079282	157079683
chr1	157081482	157081883
chr1	157086138	157086538
chr1	157091080	157091481
chr1	157244014	157244414
chr1	157286583	157286983
chr1	157343532	157343933
chr1	157380693	157381093
chr1	157433369	157433770
chr1	157443386	157443787
chr1	157449925	157450325
chr1	157552977	157553378
chr1	157560573	157560974
chr1	158501054	158501454
chr1	158509501	158509902
chr1	158654539	158654939
chr1	159065040	159065440
chr1	159389998	159390398
chr1	159393197	159393597
chr1	159595712	159596113
chr1	159735077	159735478
chr1	159812780	159813181
chr1	159889374	159889775
chr1	160274834	160275235
chr1	160329923	160330323
chr1	160758206	160758606
chr1	161040044	161040444
chr1	161170671	161171071
chr1	161195945	161196345
chr1	161210967	161211368
chr1	161286734	161287134
chr1	161734849	161735250
chr1	161794859	161795260
chr1	161894313	161894714
chr1	161976362	161976762
chr1	162162317	162162718
chr1	162207212	162207613
chr1	162215721	162216122
chr1	162313644	162314044
chr1	162359236	162359636
chr1	162509348	162509749
chr1	162665070	162665471
chr1	162953024	162953424
chr1	163150500	163150900
chr1	163312147	163312548
chr1	163383567	163383968
chr1	163443863	163444264
chr1	163834995	163835395
chr1	163910379	163910779
chr1	163964293	163964693
chr1	164135336	164135737
chr1	164138671	164139072
chr1	164366680	164367081
chr1	164405381	164405782
chr1	164821838	164822238
chr1	164898792	164899193
chr1	164905082	164905482
chr1	164993374	164993774
chr1	165013404	165013804
chr1	165018729	165019130
chr1	165046520	165046920
chr1	165120375	165120775
chr1	165281722	165282122
chr1	165320506	165320907
chr1	165323007	165323407
chr1	165344425	165344825
chr1	165432868	165433268
chr1	165583549	165583950
chr1	165585593	165585994
chr1	165589215	165589615
chr1	165592692	165593093
chr1	165609453	165609854
chr1	165612326	165612727
chr1	165618296	165618697
chr1	165630074	165630474
chr1	165642124	165642525
chr1	165653529	165653930
chr1	165658618	165659018
chr1	165660798	165661198
chr1	165684665	165685065
chr1	165691504	165691905
chr1	165702640	165703041
chr1	165717666	165718067
chr1	165771546	165771947
chr1	165780501	165780902
chr1	165811218	165811619
chr1	165818445	165818845
chr1	165844901	165845301
chr1	165848892	165849293
chr1	165860388	165860789
chr1	165985682	165986082
chr1	166043773	166044174
chr1	166047679	166048079
chr1	166056192	166056593
chr1	166153342	166153742
chr1	166154199	166154600
chr1	166160659	166161060
chr1	166282643	166283043
chr1	166309163	166309563
chr1	166360186	166360587
chr1	166811446	166811846
chr1	166843469	166843869
chr1	166964488	166964888
chr1	166968260	166968660
chr1	166996283	166996683
chr1	167220573	167220973
chr1	167230961	167231362
chr1	167271307	167271708
chr1	167292345	167292746
chr1	167337385	167337785
chr1	167369900	167370301
chr1	167551594	167551994
chr1	167637057	167637458
chr1	167638027	167638427
chr1	167851813	167852214
chr1	167915275	167915676
chr1	168214179	168214580
chr1	168288083	168288484
chr1	168382743	168383144
chr1	168393215	168393616
chr1	168417082	168417483
chr1	168478709	168479110
chr1	169001779	169002179
chr1	169024535	169024935
chr1	169235233	169235634
chr1	169368763	169369163
chr1	169459338	169459739
chr1	169918029	169918430
chr1	169919169	169919570
chr1	170006451	170006852
chr1	170059365	170059765
chr1	170136369	170136770
chr1	170218525	170218925
chr1	170478309	170478709
chr1	170510784	170511185
chr1	170535208	170535609
chr1	170613194	170613595
chr1	170632340	170632740
chr1	170845721	170846122
chr1	170901615	170902015
chr1	170907870	170908270
chr1	170962310	170962710
chr1	170992560	170992961
chr1	170996787	170997188
chr1	171038170	171038570
chr1	171102583	171102983
chr1	171110978	171111379
chr1	171113866	171114267
chr1	171118267	171118667
chr1	171171173	171171574
chr1	171238489	171238890
chr1	171257136	171257537
chr1	171262720	171263121
chr1	171319857	171320258
chr1	171375773	171376174
chr1	171379876	171380277
chr1	171387241	171387641
chr1	171440306	171440707
chr1	171441488	171441889
chr1	171470885	171471285
chr1	171478974	171479375
chr1	171561171	171561572
chr1	171564228	171564628
chr1	171761970	171762371
chr1	171815800	171816200
chr1	172011978	172012378
chr1	172046908	172047309
chr1	172119706	172120106
chr1	172143529	172143930
chr1	172188878	172189278
chr1	172203550	172203951
chr1	172217093	172217494
chr1	172247701	172248101
chr1	172306200	172306601
chr1	172310054	172310455
chr1	172324682	172325082
chr1	172326085	172326486
chr1	172334689	172335090
chr1	172357527	172357927
chr1	172364663	172365064
chr1	172423446	172423846
chr1	172490327	172490727
chr1	172508155	172508555
chr1	172513942	172514343
chr1	172525240	172525640
chr1	172526705	172527106
chr1	172528682	172529083
chr1	172563180	172563581
chr1	172711409	172711810
chr1	173329193	173329594
chr1	173349904	173350305
chr1	173377502	173377902
chr1	173408977	173409377
chr1	173456392	173456793
chr1	175041398	175041798
chr1	175936402	175936803
chr1	176067953	176068354
chr1	176573733	176574134
chr1	176951790	176952191
chr1	177008720	177009121
chr1	177014291	177014692
chr1	177061674	177062074
chr1	177154626	177155027
chr1	177188744	177189145
chr1	177258517	177258918
chr1	177338751	177339152
chr1	177367958	177368358
chr1	177382800	177383200
chr1	177470245	177470646
chr1	177531837	177532238
chr1	177616474	177616875
chr1	177623435	177623835
chr1	177702785	177703186
chr1	177983054	177983455
chr1	178276182	178276583
chr1	178368921	178369321
chr1	178408885	178409286
chr1	178448291	178448692
chr1	178463674	178464075
chr1	178527318	178527719
chr1	178530491	178530891
chr1	178597797	178598198
chr1	178646748	178647148
chr1	178661518	178661919
chr1	178675530	178675930
chr1	178910965	178911366
chr1	178912965	178913366
chr1	179010677	179011077
chr1	179041946	179042346
chr1	179477017	179477417
chr1	179485969	179486369
chr1	179582064	179582465
chr1	179633387	179633787
chr1	179645681	179646082
chr1	179735014	179735414
chr1	179844822	179845223
chr1	179847736	179848137
chr1	179854291	179854692
chr1	179859171	179859571
chr1	179863391	179863792
chr1	179865574	179865975
chr1	179874179	179874580
chr1	179970045	179970445
chr1	180021651	180022051
chr1	180148044	180148444
chr1	180215017	180215418
chr1	180268532	180268933
chr1	180277640	180278040
chr1	180284122	180284523
chr1	180312877	180313278
chr1	180328952	180329353
chr1	180332214	180332615
chr1	180363983	180364384
chr1	180365184	180365585
chr1	180387429	180387830
chr1	180403700	180404101
chr1	180407101	180407502
chr1	180434122	180434523
chr1	180536727	180537128
chr1	180541313	180541714
chr1	180548258	180548659
chr1	180550792	180551193
chr1	180627735	180628136
chr1	180763840	180764241
chr1	180768411	180768812
chr1	180777800	180778201
chr1	180794040	180794440
chr1	180848529	180848929
chr1	180862510	180862911
chr1	180863609	180864009
chr1	180874033	180874434
chr1	180881739	180882140
chr1	180888659	180889060
chr1	180936515	180936915
chr1	180974426	180974827
chr1	180987746	180988146
chr1	181022251	181022651
chr1	181168406	181168807
chr1	181232368	181232769
chr1	181247222	181247623
chr1	181256316	181256716
chr1	181272895	181273296
chr1	181371218	181371619
chr1	181372372	181372773
chr1	181376347	181376748
chr1	181395206	181395607
chr1	181414964	181415365
chr1	181446770	181447171
chr1	181535544	181535945
chr1	181552785	181553186
chr1	181616171	181616572
chr1	181860668	181861069
chr1	181872691	181873092
chr1	181881562	181881963
chr1	181888841	181889242
chr1	181921488	181921889
chr1	182045122	182045523
chr1	182082031	182082431
chr1	182091041	182091441
chr1	182110759	182111160
chr1	182115718	182116119
chr1	182140428	182140829
chr1	182148281	182148682
chr1	182420697	182421097
chr1	182489814	182490215
chr1	182504229	182504630
chr1	182506397	182506798
chr1	182511811	182512212
chr1	182523714	182524115
chr1	182527936	182528337
chr1	182539332	182539733
chr1	182553938	182554339
chr1	182560272	182560673
chr1	182632586	182632986
chr1	182633726	182634127
chr1	182779504	182779905
chr1	182818946	182819347
chr1	182839564	182839965
chr1	182908431	182908832
chr1	182960078	182960479
chr1	182982974	182983374
chr1	182990951	182991352
chr1	183072470	183072871
chr1	183144535	183144935
chr1	183167823	183168223
chr1	183266118	183266518
chr1	183273160	183273561
chr1	183299166	183299567
chr1	183344894	183345295
chr1	183349834	183350234
chr1	183414103	183414504
chr1	183442047	183442448
chr1	183772884	183773285
chr1	184005604	184006005
chr1	184013156	184013557
chr1	184051674	184052075
chr1	184066892	184067293
chr1	184069707	184070107
chr1	184235535	184235936
chr1	184261152	184261553
chr1	184277041	184277441
chr1	184329747	184330148
chr1	184351704	184352104
chr1	184357912	184358312
chr1	184441106	184441506
chr1	184455239	184455639
chr1	184471315	184471715
chr1	184482009	184482409
chr1	184618055	184618456
chr1	184645215	184645616
chr1	184657286	184657687
chr1	184683592	184683992
chr1	184718290	184718690
chr1	184737912	184738313
chr1	184771254	184771655
chr1	184793171	184793572
chr1	184824502	184824903
chr1	184852264	184852665
chr1	184853342	184853742
chr1	184864427	184864827
chr1	184927576	184927977
chr1	184965928	184966329
chr1	184972300	184972701
chr1	185098267	185098668
chr1	185187323	185187724
chr1	185229879	185230280
chr1	185262656	185263057
chr1	185472313	185472714
chr1	186289104	186289505
chr1	186294629	186295030
chr1	186399700	186400101
chr1	186407665	186408065
chr1	186425317	186425718
chr1	186555627	186556027
chr1	186567995	186568395
chr1	186586924	186587325
chr1	186609909	186610310
chr1	186684004	186684405
chr1	186721911	186722312
chr1	186834286	186834687
chr1	187015705	187016105
chr1	187050503	187050904
chr1	187098269	187098670
chr1	187226612	187227012
chr1	187305377	187305778
chr1	187836752	187837153
chr1	187910763	187911163
chr1	188385821	188386222
chr1	188387873	188388273
chr1	188659127	188659527
chr1	188660445	188660846
chr1	188896810	188897210
chr1	188980083	188980483
chr1	189085231	189085632
chr1	189119003	189119403
chr1	189215156	189215557
chr1	189579336	189579737
chr1	189628375	189628776
chr1	189701813	189702214
chr1	189708711	189709111
chr1	189756701	189757102
chr1	189774826	189775227
chr1	189867415	189867816
chr1	189887472	189887873
chr1	189927631	189928031
chr1	189933465	189933865
chr1	189968014	189968415
chr1	190032682	190033083
chr1	190045767	190046168
chr1	190061867	190062267
chr1	190067182	190067583
chr1	190124891	190125291
chr1	190944302	190944703
chr1	191055450	191055850
chr1	191111308	191111708
chr1	191125967	191126368
chr1	191132909	191133310
chr1	191138866	191139266
chr1	191153117	191153517
chr1	191154314	191154715
chr1	191259114	191259514
chr1	191269689	191270090
chr1	191275539	191275940
chr1	191281178	191281578
chr1	191286892	191287293
chr1	191299488	191299888
chr1	191312613	191313014
chr1	191352791	191353192
chr1	191375300	191375700
chr1	191420937	191421337
chr1	191450583	191450984
chr1	191470219	191470619
chr1	191479983	191480383
chr1	191527140	191527541
chr1	191557128	191557528
chr1	191599190	191599591
chr1	191712266	191712667
chr1	191785014	191785415
chr1	191817847	191818248
chr1	191829129	191829530
chr1	191834837	191835238
chr1	191855443	191855844
chr1	191882737	191883138
chr1	191896820	191897221
chr1	191955198	191955598
chr1	191964232	191964633
chr1	191990048	191990449
chr1	192061691	192062092
chr1	192107362	192107763
chr1	192457566	192457967
chr1	192532216	192532617
chr1	192585340	192585741
chr1	192598362	192598762
chr1	192692970	192693370
chr1	192726993	192727393
chr1	192745595	192745996
chr1	192779060	192779461
chr1	192784352	192784753
chr1	192796448	192796849
chr1	193001622	193002022
chr1	193160297	193160698
chr1	193198284	193198685
chr1	193208143	193208543
chr1	193330175	193330576
chr1	193363834	193364234
chr1	193376729	193377130
chr1	193382626	193383027
chr1	193386075	193386476
chr1	193398803	193399203
chr1	193408198	193408598
chr1	193418663	193419064
chr1	193449589	193449990
chr1	193514010	193514410
chr1	193575950	193576351
chr1	193580414	193580814
chr1	193588998	193589399
chr1	193698819	193699220
chr1	193787329	193787730
chr1	193876534	193876934
chr1	194056501	194056902
chr1	194089914	194090315
chr1	194482403	194482803
chr1	194641853	194642253
chr1	194645860	194646260
chr1	194722312	194722712
chr1	194816899	194817300
chr1	194839281	194839682
chr1	194879571	194879972
chr1	194925946	194926347
chr1	194927860	194928261
chr1	194962203	194962604
chr1	194995204	194995605
chr1	195012574	195012975
chr1	195033934	195034335
chr1	195100691	195101092
chr1	195232572	195232973
chr1	195241518	195241919
chr10	3236960	3237361
chr10	3531391	3531792
chr10	3536850	3537250
chr10	3572985	3573385
chr10	3633790	3634191
chr10	3646098	3646499
chr10	3696915	3697316
chr10	3718250	3718651
chr10	3758291	3758692
chr10	3832006	3832407
chr10	3891942	3892343
chr10	3996409	3996810
chr10	4079220	4079621
chr10	4107630	4108031
chr10	4181913	4182314
chr10	4249115	4249516
chr10	4291994	4292395
chr10	4334263	4334664
chr10	4346828	4347229
chr10	4373465	4373865
chr10	4405542	4405942
chr10	4456411	4456811
chr10	4549949	4550349
chr10	4712188	4712588
chr10	4900384	4900784
chr10	5208261	5208662
chr10	5470649	5471050
chr10	5591985	5592386
chr10	5600117	5600518
chr10	5634378	5634778
chr10	5786950	5787351
chr10	6021142	6021543
chr10	6540046	6540446
chr10	6717211	6717612
chr10	7076178	7076579
chr10	7118460	7118861
chr10	7145681	7146082
chr10	7174482	7174883
chr10	7187874	7188274
chr10	7323269	7323670
chr10	7333333	7333733
chr10	7390760	7391161
chr10	7492476	7492876
chr10	7577978	7578378
chr10	7582230	7582631
chr10	7673620	7674021
chr10	7809912	7810313
chr10	7841740	7842141
chr10	7883486	7883886
chr10	8065745	8066146
chr10	8070367	8070768
chr10	8116873	8117274
chr10	8196329	8196729
chr10	8240224	8240624
chr10	8358216	8358616
chr10	8676705	8677106
chr10	8715710	8716111
chr10	8795315	8795715
chr10	8805426	8805826
chr10	8828967	8829368
chr10	8866277	8866677
chr10	8870404	8870805
chr10	8917713	8918113
chr10	8945088	8945489
chr10	8973944	8974345
chr10	9380374	9380774
chr10	9495325	9495726
chr10	9529370	9529770
chr10	9573901	9574302
chr10	9676923	9677324
chr10	9759371	9759771
chr10	9880350	9880751
chr10	10184392	10184793
chr10	10307301	10307702
chr10	10321161	10321561
chr10	10355600	10356001
chr10	10396045	10396445
chr10	10487898	10488298
chr10	11323561	11323962
chr10	11350148	11350548
chr10	11362204	11362605
chr10	11449912	11450312
chr10	11660032	11660433
chr10	11846196	11846597
chr10	12015274	12015675
chr10	12518151	12518552
chr10	12553485	12553886
chr10	12573605	12574006
chr10	12579068	12579468
chr10	12614662	12615062
chr10	12694796	12695197
chr10	12728969	12729370
chr10	12773010	12773411
chr10	12809612	12810013
chr10	12813123	12813524
chr10	12869090	12869491
chr10	12874829	12875229
chr10	12878644	12879045
chr10	12912086	12912487
chr10	12986941	12987342
chr10	13016569	13016969
chr10	13065388	13065788
chr10	13077129	13077530
chr10	13230024	13230425
chr10	13256194	13256595
chr10	13564679	13565079
chr10	13596051	13596451
chr10	13686149	13686549
chr10	13982906	13983307
chr10	14017788	14018188
chr10	14048467	14048867
chr10	14168207	14168607
chr10	14189055	14189455
chr10	14235132	14235532
chr10	14390962	14391363
chr10	14460327	14460728
chr10	14464068	14464468
chr10	15300089	15300489
chr10	16159455	16159856
chr10	16589381	16589781
chr10	17042976	17043377
chr10	17221590	17221990
chr10	17347790	17348190
chr10	17484998	17485398
chr10	17561412	17561813
chr10	17574937	17575338
chr10	17602477	17602878
chr10	17656296	17656696
chr10	17760769	17761169
chr10	17772446	17772846
chr10	17869914	17870315
chr10	18197256	18197656
chr10	18307406	18307807
chr10	18318902	18319303
chr10	18323732	18324132
chr10	18329441	18329842
chr10	18384735	18385136
chr10	18388691	18389092
chr10	18399825	18400226
chr10	18423553	18423953
chr10	18430157	18430558
chr10	18453320	18453721
chr10	18491900	18492300
chr10	18562976	18563377
chr10	18826717	18827118
chr10	18892127	18892528
chr10	18910902	18911302
chr10	18916958	18917359
chr10	18941539	18941939
chr10	18943530	18943931
chr10	18953633	18954033
chr10	19066843	19067243
chr10	19082065	19082465
chr10	19170536	19170936
chr10	19186002	19186403
chr10	19240030	19240430
chr10	19504317	19504718
chr10	19515942	19516342
chr10	19522233	19522633
chr10	19672028	19672428
chr10	19693059	19693460
chr10	19815366	19815767
chr10	19915324	19915724
chr10	20036406	20036806
chr10	20073267	20073668
chr10	20104459	20104859
chr10	20125196	20125597
chr10	20135647	20136048
chr10	20155377	20155778
chr10	20233411	20233811
chr10	20234414	20234815
chr10	20285542	20285943
chr10	20590016	20590417
chr10	20831148	20831548
chr10	20966127	20966528
chr10	20992677	20993077
chr10	20995290	20995690
chr10	21026771	21027172
chr10	21054797	21055198
chr10	21056545	21056945
chr10	21074034	21074435
chr10	21144932	21145332
chr10	21158243	21158644
chr10	21196569	21196969
chr10	21228503	21228903
chr10	21400428	21400829
chr10	21465410	21465810
chr10	21479457	21479857
chr10	21545465	21545866
chr10	21636654	21637055
chr10	21668945	21669346
chr10	21685502	21685903
chr10	21701569	21701970
chr10	21783531	21783932
chr10	21790261	21790662
chr10	21821268	21821669
chr10	21829968	21830368
chr10	21839211	21839612
chr10	21936537	21936937
chr10	22058601	22059001
chr10	22163666	22164067
chr10	22282847	22283248
chr10	22699875	22700276
chr10	22813727	22814128
chr10	22843259	22843659
chr10	22887449	22887849
chr10	22981821	22982221
chr10	23156915	23157315
chr10	23979328	23979729
chr10	24131462	24131862
chr10	24164518	24164919
chr10	24173286	24173686
chr10	24298569	24298969
chr10	24312104	24312505
chr10	24444908	24445309
chr10	24458672	24459072
chr10	24493941	24494342
chr10	24554079	24554479
chr10	24582839	24583240
chr10	24635262	24635663
chr10	24758536	24758937
chr10	24789750	24790150
chr10	24886036	24886436
chr10	24953877	24954278
chr10	24973321	24973721
chr10	25061729	25062130
chr10	25119103	25119504
chr10	25128521	25128922
chr10	25239202	25239603
chr10	25296887	25297288
chr10	25331699	25332100
chr10	25381993	25382393
chr10	25386822	25387223
chr10	25404675	25405076
chr10	25427574	25427974
chr10	25433541	25433941
chr10	25434374	25434774
chr10	25439155	25439555
chr10	25449367	25449767
chr10	25488468	25488869
chr10	25520398	25520799
chr10	25918174	25918574
chr10	26259101	26259502
chr10	26695250	26695650
chr10	26799604	26800005
chr10	26828509	26828910
chr10	26919498	26919899
chr10	28225604	28226004
chr10	28485594	28485995
chr10	28593870	28594270
chr10	28640489	28640890
chr10	29146865	29147266
chr10	29532877	29533278
chr10	29693415	29693816
chr10	29778410	29778811
chr10	30564774	30565175
chr10	30627492	30627892
chr10	30718923	30719323
chr10	30729745	30730146
chr10	30778314	30778715
chr10	30810840	30811241
chr10	30826090	30826490
chr10	31062661	31063061
chr10	31068806	31069207
chr10	31299209	31299610
chr10	31370082	31370482
chr10	31544535	31544935
chr10	31592726	31593127
chr10	31740062	31740463
chr10	31993143	31993543
chr10	32984840	32985241
chr10	33090917	33091318
chr10	33986764	33987164
chr10	34033890	34034290
chr10	34071242	34071643
chr10	34172644	34173045
chr10	34215666	34216066
chr10	34222168	34222568
chr10	34316910	34317310
chr10	34328310	34328710
chr10	34615435	34615835
chr10	35170285	35170685
chr10	35452125	35452525
chr10	35823608	35824008
chr10	36176601	36177002
chr10	36317963	36318363
chr10	36319770	36320171
chr10	36803723	36804124
chr10	37078506	37078906
chr10	37136957	37137358
chr10	37140933	37141334
chr10	37220367	37220768
chr10	37232080	37232481
chr10	37257577	37257977
chr10	37289953	37290354
chr10	37337282	37337683
chr10	37338294	37338695
chr10	37397290	37397691
chr10	37483580	37483981
chr10	37616324	37616724
chr10	37618601	37619002
chr10	37623044	37623445
chr10	37625907	37626308
chr10	37720771	37721172
chr10	37739005	37739406
chr10	37978892	37979293
chr10	38383171	38383571
chr10	38880759	38881160
chr10	38906080	38906480
chr10	38908741	38909141
chr10	39066927	39067327
chr10	39171191	39171591
chr10	39192666	39193067
chr10	39239862	39240263
chr10	39262498	39262898
chr10	39386111	39386512
chr10	39406099	39406500
chr10	39415543	39415944
chr10	39417625	39418025
chr10	39451089	39451490
chr10	39501253	39501653
chr10	39518878	39519278
chr10	39520316	39520717
chr10	39570948	39571349
chr10	39640774	39641174
chr10	39645926	39646327
chr10	39659354	39659755
chr10	39672568	39672968
chr10	39774274	39774675
chr10	39811490	39811890
chr10	39967485	39967886
chr10	40131707	40132107
[truncated: 25,118 more rows]

## Sheet: HP
HP stage enhancers (ATAC sites containing 1 or more enhancer positive fragments)
chr1	4491892	4492293
chr1	4571652	4572053
chr1	4623281	4623681
chr1	4775001	4775402
chr1	5022685	5023086
chr1	6272222	6272623
chr1	6382780	6383180
chr1	7147024	7147424
chr1	7206362	7206762
chr1	7397788	7398189
chr1	9282912	9283312
chr1	10039703	10040104
chr1	10089507	10089907
chr1	10256666	10257066
chr1	10325735	10326135
chr1	10877361	10877761
chr1	10880281	10880681
chr1	11011659	11012060
chr1	12405416	12405817
chr1	12835905	12836305
chr1	12836761	12837161
chr1	12992520	12992921
chr1	13052004	13052404
chr1	13134313	13134713
chr1	13154463	13154864
chr1	13162399	13162799
chr1	13256204	13256604
chr1	13291570	13291970
chr1	13342350	13342750
chr1	13360847	13361247
chr1	13426439	13426839
chr1	13531514	13531915
chr1	13574046	13574447
chr1	13593151	13593552
chr1	13784412	13784812
chr1	13789245	13789645
chr1	14273896	14274296
chr1	14464791	14465191
chr1	14506543	14506943
chr1	14740047	14740447
chr1	14924835	14925235
chr1	16433355	16433756
chr1	16642163	16642563
chr1	16798283	16798683
chr1	18058405	18058806
chr1	21008872	21009273
chr1	21014469	21014869
chr1	21161772	21162172
chr1	21166223	21166624
chr1	22533360	22533761
chr1	23061961	23062361
chr1	23255935	23256336
chr1	23792790	23793190
chr1	23827035	23827435
chr1	24137154	24137554
chr1	24302689	24303090
chr1	24699326	24699726
chr1	25228608	25229009
chr1	28841370	28841770
chr1	30851829	30852229
chr1	30873716	30874117
chr1	33739316	33739716
chr1	33742864	33743264
chr1	33964572	33964972
chr1	34005694	34006094
chr1	34028764	34029164
chr1	34061140	34061540
chr1	34103715	34104116
chr1	34189970	34190370
chr1	34218339	34218739
chr1	34236325	34236726
chr1	34472789	34473190
chr1	34485806	34486206
chr1	34490169	34490569
chr1	34511018	34511419
chr1	34533200	34533600
chr1	34536700	34537101
chr1	34642477	34642878
chr1	34750609	34751009
chr1	34867189	34867589
chr1	35924758	35925158
chr1	35935094	35935495
chr1	35941834	35942234
chr1	35961964	35962364
chr1	36017134	36017535
chr1	36064839	36065240
chr1	36130324	36130724
chr1	36149354	36149754
chr1	36161240	36161641
chr1	36162674	36163075
chr1	36252849	36253250
chr1	36254666	36255066
chr1	36264084	36264484
chr1	36270600	36271001
chr1	36277304	36277705
chr1	36279227	36279628
chr1	36296537	36296937
chr1	36321802	36322203
chr1	36492379	36492779
chr1	36563162	36563563
chr1	36569290	36569690
chr1	36571610	36572011
chr1	36580326	36580727
chr1	36596040	36596440
chr1	36634915	36635316
chr1	36737283	36737683
chr1	36784664	36785065
chr1	36861738	36862138
chr1	36874919	36875319
chr1	36919855	36920256
chr1	36929952	36930353
chr1	37250633	37251033
chr1	37272445	37272846
chr1	37379433	37379834
chr1	37401640	37402041
chr1	37419389	37419789
chr1	37478437	37478837
chr1	37491662	37492062
chr1	37546721	37547121
chr1	37639176	37639576
chr1	37900297	37900697
chr1	37903152	37903552
chr1	37985727	37986127
chr1	38185528	38185929
chr1	38202766	38203166
chr1	38291841	38292241
chr1	38428701	38429101
chr1	38447589	38447990
chr1	38448893	38449294
chr1	38467266	38467667
chr1	38478143	38478543
chr1	38499470	38499870
chr1	38694118	38694518
chr1	38767169	38767570
chr1	38787405	38787805
chr1	38799301	38799701
chr1	39010715	39011116
chr1	39105482	39105882
chr1	39206908	39207308
chr1	39340695	39341095
chr1	39379018	39379418
chr1	39396343	39396743
chr1	39428234	39428635
chr1	39487392	39487792
chr1	39527415	39527815
chr1	39530226	39530626
chr1	39734394	39734795
chr1	39735480	39735880
chr1	39754235	39754635
chr1	39761404	39761804
chr1	39895456	39895856
chr1	39896514	39896915
chr1	39911462	39911863
chr1	39922769	39923170
chr1	39935588	39935988
chr1	39936406	39936807
chr1	39944310	39944710
chr1	39976886	39977286
chr1	40045709	40046109
chr1	40051193	40051594
chr1	40116377	40116778
chr1	40797310	40797711
chr1	40841078	40841479
chr1	40880531	40880931
chr1	41264412	41264812
chr1	41390087	41390487
chr1	41450019	41450420
chr1	41999136	41999536
chr1	42684299	42684699
chr1	42984057	42984457
chr1	43065937	43066337
chr1	43110592	43110992
chr1	43139629	43140030
chr1	43299551	43299951
chr1	43496088	43496489
chr1	43520945	43521346
chr1	43532278	43532679
chr1	43542244	43542644
chr1	43738224	43738624
chr1	43898945	43899346
chr1	43902811	43903212
chr1	44042054	44042454
chr1	44064655	44065055
chr1	44410225	44410625
chr1	44584815	44585216
chr1	45431854	45432254
chr1	46018415	46018815
chr1	46022858	46023258
chr1	46921610	46922010
chr1	51104679	51105080
chr1	51265930	51266330
chr1	51300270	51300670
chr1	51459032	51459433
chr1	51509043	51509444
chr1	51584900	51585300
chr1	51593947	51594347
chr1	51635855	51636256
chr1	51934434	51934835
chr1	52011281	52011681
chr1	52066676	52067077
chr1	52113654	52114055
chr1	52146592	52146992
chr1	52150633	52151033
chr1	52170069	52170470
chr1	52454497	52454897
chr1	52471079	52471479
chr1	52511814	52512214
chr1	52578345	52578746
chr1	52703107	52703507
chr1	52722551	52722951
chr1	52752787	52753187
chr1	52853991	52854391
chr1	53823726	53824127
chr1	53851325	53851725
chr1	53977802	53978202
chr1	54129032	54129433
chr1	54305643	54306043
chr1	54327876	54328276
chr1	54585183	54585583
chr1	54665948	54666349
chr1	54690612	54691013
chr1	54789296	54789696
chr1	54798353	54798753
chr1	54955748	54956148
chr1	54966875	54967275
chr1	55012552	55012952
chr1	55161944	55162344
chr1	55163954	55164354
chr1	55196368	55196769
chr1	55239239	55239639
chr1	55383157	55383557
chr1	55528812	55529212
chr1	55618716	55619117
chr1	55736407	55736807
chr1	55874206	55874607
chr1	56973033	56973434
chr1	56992305	56992706
chr1	57269756	57270156
chr1	57428935	57429335
chr1	57725884	57726284
chr1	58215392	58215792
chr1	58296276	58296676
chr1	58359531	58359931
chr1	58409676	58410076
chr1	58746865	58747265
chr1	58773885	58774285
chr1	58797344	58797744
chr1	59247663	59248063
chr1	59340785	59341186
chr1	59355466	59355867
chr1	59368146	59368546
chr1	59376580	59376980
chr1	59409729	59410130
chr1	59449614	59450014
chr1	59487568	59487969
chr1	59595697	59596097
chr1	59613794	59614195
chr1	59623348	59623749
chr1	59830167	59830567
chr1	59833719	59834120
chr1	59883699	59884099
chr1	60000254	60000654
chr1	60627376	60627777
chr1	60860586	60860986
chr1	60862987	60863388
chr1	60960515	60960916
chr1	60990101	60990501
chr1	61181134	61181534
chr1	61200997	61201397
chr1	61277256	61277656
chr1	61298020	61298421
chr1	61629847	61630248
chr1	61820186	61820586
chr1	62412031	62412431
chr1	62664968	62665368
chr1	62678595	62678996
chr1	62701095	62701496
chr1	62706481	62706882
chr1	62707600	62708000
chr1	62827025	62827426
chr1	62908274	62908675
chr1	62964270	62964670
chr1	62984470	62984870
chr1	63130136	63130536
chr1	63180998	63181399
chr1	63204355	63204755
chr1	63224997	63225397
chr1	63247092	63247492
chr1	63437529	63437930
chr1	63453442	63453842
chr1	63658029	63658429
chr1	63763104	63763505
chr1	63879554	63879955
chr1	64084674	64085074
chr1	64098780	64099180
chr1	64189449	64189849
chr1	64226177	64226578
chr1	64302741	64303141
chr1	64305542	64305942
chr1	64445996	64446397
chr1	64705272	64705672
chr1	64717493	64717893
chr1	64735918	64736318
chr1	64797183	64797583
chr1	64852243	64852644
chr1	64876254	64876654
chr1	64884035	64884436
chr1	64970693	64971094
chr1	64986086	64986487
chr1	65010202	65010603
chr1	65112047	65112447
chr1	65282752	65283152
chr1	67061401	67061801
chr1	69106258	69106658
chr1	69241754	69242154
chr1	69496011	69496412
chr1	69513612	69514012
chr1	69687359	69687759
chr1	69688993	69689394
chr1	70661340	70661740
chr1	70902330	70902730
chr1	71036945	71037345
chr1	71449812	71450213
chr1	71956956	71957357
chr1	72009506	72009906
chr1	72018807	72019207
chr1	72036575	72036976
chr1	72123610	72124010
chr1	72141813	72142213
chr1	72226115	72226516
chr1	72236820	72237221
chr1	72255027	72255428
chr1	72716935	72717335
chr1	72718867	72719268
chr1	72778928	72779328
chr1	72854872	72855272
chr1	72868858	72869258
chr1	72870155	72870556
chr1	72870992	72871392
chr1	72877864	72878265
chr1	73038501	73038902
chr1	73200101	73200501
chr1	73270692	73271092
chr1	73363112	73363512
chr1	73824314	73824715
chr1	73826345	73826746
chr1	73923176	73923576
chr1	73955437	73955838
chr1	73963031	73963432
chr1	73996228	73996628
chr1	74008562	74008962
chr1	74034645	74035045
chr1	74036763	74037164
chr1	74077317	74077718
chr1	74081720	74082120
chr1	74082878	74083278
chr1	74098484	74098884
chr1	74111095	74111495
chr1	74135331	74135731
chr1	74227346	74227746
chr1	74248821	74249222
chr1	74295417	74295818
chr1	74316150	74316550
chr1	74368252	74368653
chr1	74386762	74387163
chr1	74389897	74390297
chr1	74397311	74397712
chr1	74452752	74453152
chr1	74759860	74760261
chr1	74763046	74763446
chr1	74784266	74784666
chr1	74787854	74788254
chr1	74800490	74800891
chr1	74803061	74803462
chr1	74806392	74806792
chr1	74808148	74808549
chr1	74816843	74817243
chr1	74880796	74881196
chr1	74882107	74882507
chr1	74948844	74949244
chr1	74964439	74964839
chr1	75016898	75017298
chr1	75124722	75125123
chr1	75136723	75137124
chr1	75234599	75235000
chr1	75244842	75245243
chr1	75251558	75251959
chr1	75254184	75254584
chr1	75361824	75362225
chr1	75371359	75371759
chr1	75413793	75414193
chr1	75422906	75423307
chr1	75446176	75446577
chr1	75458269	75458669
chr1	75467564	75467964
chr1	75477178	75477578
chr1	75487573	75487974
chr1	75495204	75495604
chr1	75513114	75513514
chr1	75559506	75559907
chr1	75798626	75799026
chr1	76010423	76010823
chr1	76540534	76540934
chr1	76676806	76677206
chr1	77108645	77109046
chr1	77298709	77299109
chr1	77369448	77369849
chr1	77461840	77462240
chr1	77972317	77972717
chr1	77978720	77979120
chr1	78057925	78058325
chr1	78181887	78182287
chr1	78189445	78189845
chr1	78217140	78217540
chr1	78412663	78413063
chr1	78419613	78420013
chr1	78537499	78537899
chr1	78686881	78687281
chr1	78724481	78724881
chr1	79285283	79285683
chr1	79641447	79641847
chr1	79644048	79644448
chr1	79687254	79687655
chr1	79741028	79741429
chr1	80418641	80419041
chr1	80606327	80606727
chr1	81287145	81287545
chr1	81593534	81593935
chr1	82150835	82151235
chr1	82267449	82267849
chr1	82283185	82283586
chr1	82292741	82293142
chr1	82433319	82433720
chr1	82713948	82714348
chr1	82787354	82787754
chr1	82831802	82832202
chr1	82972064	82972465
chr1	82974333	82974734
chr1	84002677	84003077
chr1	84286787	84287187
chr1	84581803	84582203
chr1	84851490	84851890
chr1	84915041	84915441
chr1	85703528	85703929
chr1	85838046	85838446
chr1	85853267	85853668
chr1	86007807	86008207
chr1	86018239	86018639
chr1	86038437	86038837
chr1	86059345	86059746
chr1	86178839	86179240
chr1	86214086	86214487
chr1	86229455	86229856
chr1	86263900	86264301
chr1	86268916	86269316
chr1	86339394	86339795
chr1	86341127	86341527
chr1	86342291	86342691
chr1	86372000	86372400
chr1	86381033	86381433
chr1	86415103	86415503
chr1	86429975	86430375
chr1	86434364	86434765
chr1	86440445	86440845
chr1	86442376	86442777
chr1	86467403	86467804
chr1	86472144	86472545
chr1	86479067	86479467
chr1	86487263	86487664
chr1	86492251	86492651
chr1	86501550	86501951
chr1	86504110	86504511
chr1	86509391	86509791
chr1	86527899	86528300
chr1	86532323	86532723
chr1	86557847	86558247
chr1	86618490	86618890
chr1	86858846	86859247
chr1	87035786	87036186
chr1	87042033	87042434
chr1	87070741	87071141
chr1	87098606	87099006
chr1	87154080	87154481
chr1	87174315	87174715
chr1	87175703	87176104
chr1	87186919	87187320
chr1	87246201	87246601
chr1	87252081	87252481
chr1	87270717	87271117
chr1	87272402	87272802
chr1	87292834	87293235
chr1	87541622	87542023
chr1	87580751	87581151
chr1	87608439	87608839
chr1	87626364	87626765
chr1	87637496	87637897
chr1	87640302	87640702
chr1	87660693	87661093
chr1	87699875	87700275
chr1	87721372	87721772
chr1	87770505	87770905
chr1	87806533	87806933
chr1	87828272	87828673
chr1	87900939	87901340
chr1	87960021	87960422
chr1	87961490	87961891
chr1	88318566	88318966
chr1	88345506	88345907
chr1	88357406	88357807
chr1	88456634	88457035
chr1	88474630	88475031
chr1	88562312	88562712
chr1	88587334	88587734
chr1	88594766	88595166
chr1	88600126	88600526
chr1	88705791	88706192
chr1	88745256	88745657
chr1	88998760	88999161
chr1	89041302	89041703
chr1	89078946	89079347
chr1	89089823	89090223
chr1	89108379	89108780
chr1	89183497	89183897
chr1	89191420	89191821
chr1	89196103	89196503
chr1	89235305	89235705
chr1	89428721	89429122
chr1	89462944	89463344
chr1	89509945	89510345
chr1	89522319	89522719
chr1	89524364	89524764
chr1	89570482	89570883
chr1	89577035	89577435
chr1	89581179	89581579
chr1	89644106	89644506
chr1	89646656	89647057
chr1	89757512	89757912
chr1	89786814	89787214
chr1	89899026	89899426
chr1	89927156	89927556
chr1	89940346	89940747
chr1	90026968	90027369
chr1	90215880	90216280
chr1	90225625	90226025
chr1	90228376	90228777
chr1	90234535	90234935
chr1	90289438	90289839
chr1	90590768	90591168
chr1	90592800	90593200
chr1	90650611	90651011
chr1	90775629	90776029
chr1	90906300	90906701
chr1	90928443	90928844
chr1	90956644	90957044
chr1	90973278	90973679
chr1	90974986	90975387
chr1	91023971	91024371
chr1	91041561	91041961
chr1	91098870	91099270
chr1	91110734	91111134
chr1	91211111	91211512
chr1	91239147	91239547
chr1	91251996	91252396
chr1	91333569	91333969
chr1	91346893	91347293
chr1	91428592	91428992
chr1	91564002	91564402
chr1	91574155	91574555
chr1	91580536	91580936
chr1	91742935	91743336
chr1	91874689	91875089
chr1	91962291	91962691
chr1	92005485	92005885
chr1	92080197	92080598
chr1	92144150	92144550
chr1	92394261	92394661
chr1	92441647	92442047
chr1	92676184	92676585
chr1	92696814	92697214
chr1	92774646	92775047
chr1	92791270	92791670
chr1	92834016	92834416
chr1	92848512	92848912
chr1	92855219	92855620
chr1	92895035	92895436
chr1	92956662	92957062
chr1	93014421	93014821
chr1	93033984	93034385
chr1	93073486	93073886
chr1	93115043	93115443
chr1	93128683	93129084
chr1	93174415	93174815
chr1	93223949	93224349
chr1	93272539	93272939
chr1	93289765	93290166
chr1	93377269	93377669
chr1	93403355	93403755
chr1	93624451	93624851
chr1	93668640	93669041
chr1	93680184	93680584
chr1	93726950	93727350
chr1	94035124	94035525
chr1	94079078	94079479
chr1	94091737	94092137
chr1	94858439	94858839
chr1	95339585	95339985
chr1	97754372	97754772
chr1	97976974	97977375
chr1	98072040	98072441
chr1	98309825	98310225
chr1	99074136	99074536
chr1	104986176	104986576
chr1	105434934	105435334
chr1	105680580	105680980
chr1	105881007	105881408
chr1	105891059	105891459
chr1	105980793	105981194
chr1	105993829	105994230
chr1	106036999	106037400
chr1	106071272	106071672
chr1	106151782	106152182
chr1	106199693	106200094
chr1	106316907	106317308
chr1	106341418	106341818
chr1	106395478	106395878
chr1	106407937	106408338
chr1	106511607	106512007
chr1	106627282	106627682
chr1	106883805	106884205
chr1	106901371	106901772
chr1	107533719	107534119
chr1	114039389	114039790
chr1	117150876	117151276
chr1	118498276	118498677
chr1	118759532	118759932
chr1	118772276	118772676
chr1	118815030	118815430
chr1	119033835	119034236
chr1	119037579	119037979
chr1	119087486	119087886
chr1	119106172	119106573
chr1	119458184	119458584
chr1	119463427	119463827
chr1	119477120	119477521
chr1	119484483	119484884
chr1	119492198	119492599
chr1	119510386	119510786
chr1	119548765	119549165
chr1	119641050	119641450
chr1	119654306	119654707
chr1	119674970	119675370
chr1	119895026	119895427
chr1	120033024	120033425
chr1	120034725	120035126
chr1	120055449	120055849
chr1	120197202	120197602
chr1	120231440	120231840
chr1	120236354	120236755
chr1	120258714	120259114
chr1	120468854	120469254
chr1	120532521	120532921
chr1	120596345	120596746
chr1	120606954	120607354
chr1	120614449	120614849
chr1	120644485	120644886
chr1	120685838	120686238
chr1	121096446	121096847
chr1	121135604	121136005
chr1	121441016	121441416
chr1	121478281	121478681
chr1	121490222	121490622
chr1	125663076	125663477
chr1	125833299	125833699
chr1	126817630	126818030
chr1	127239895	127240296
chr1	127242782	127243182
chr1	127344992	127345393
chr1	127409560	127409960
chr1	127496741	127497141
chr1	127500194	127500594
chr1	127662661	127663062
chr1	127827271	127827671
chr1	127958655	127959055
chr1	128128299	128128699
chr1	128447243	128447643
chr1	128472464	128472865
chr1	128549421	128549821
chr1	129542660	129543060
chr1	129616098	129616498
chr1	129680667	129681067
chr1	130300078	130300478
chr1	130373695	130374095
chr1	130474248	130474648
chr1	130512776	130513177
chr1	130515897	130516298
chr1	130549727	130550127
chr1	130550851	130551251
chr1	130633954	130634354
chr1	130741208	130741609
chr1	130786974	130787374
chr1	130830089	130830489
chr1	130878129	130878530
chr1	131053213	131053614
chr1	131089754	131090155
chr1	131115896	131116296
chr1	131126188	131126589
chr1	131181665	131182065
chr1	131260416	131260816
chr1	131270178	131270578
chr1	131290580	131290981
chr1	131566121	131566521
chr1	131613355	131613756
chr1	131658006	131658406
chr1	131690467	131690867
chr1	131712384	131712784
chr1	131726556	131726957
chr1	131736529	131736930
chr1	131738742	131739142
chr1	131754435	131754835
chr1	131765528	131765929
chr1	131937668	131938068
chr1	131948056	131948456
chr1	131981607	131982007
chr1	131982905	131983305
chr1	131995023	131995423
chr1	132046405	132046805
chr1	132095527	132095928
chr1	132116611	132117011
chr1	132121189	132121589
chr1	132150241	132150641
chr1	132157381	132157782
chr1	132200410	132200811
chr1	132205930	132206330
chr1	132210907	132211307
chr1	132212057	132212457
chr1	132237583	132237983
chr1	132246226	132246627
chr1	132264572	132264973
chr1	132271814	132272214
chr1	132292894	132293294
chr1	132312679	132313079
chr1	132333801	132334202
chr1	132341716	132342116
chr1	132355783	132356183
chr1	132520714	132521114
chr1	132525750	132526150
chr1	132541188	132541588
chr1	132558004	132558405
chr1	132565979	132566379
chr1	132594663	132595063
chr1	132609256	132609656
chr1	132734076	132734476
chr1	132758638	132759038
chr1	132799290	132799690
chr1	132865522	132865923
chr1	132893993	132894394
chr1	132934930	132935330
chr1	132982726	132983126
chr1	133020179	133020580
chr1	133033692	133034093
chr1	133039488	133039888
chr1	133060578	133060978
chr1	133073259	133073660
chr1	133087607	133088008
chr1	133101372	133101773
chr1	133118155	133118556
chr1	133145982	133146383
chr1	133163751	133164151
chr1	133164776	133165177
chr1	133180913	133181313
chr1	133265419	133265819
chr1	133295018	133295419
chr1	133311241	133311642
chr1	133347800	133348200
chr1	133353486	133353887
chr1	133385524	133385924
chr1	133397502	133397902
chr1	133448357	133448757
chr1	133493283	133493684
chr1	133694803	133695203
chr1	133801065	133801466
chr1	133815819	133816219
chr1	133891469	133891869
chr1	133911438	133911838
chr1	133964820	133965220
chr1	134048775	134049175
chr1	134053238	134053639
chr1	134060872	134061272
chr1	134086886	134087286
chr1	134092885	134093286
chr1	134099139	134099540
chr1	134120207	134120607
chr1	134151685	134152085
chr1	134152656	134153056
chr1	134188979	134189379
chr1	134196364	134196764
chr1	134205515	134205915
chr1	134222232	134222633
chr1	134244142	134244543
chr1	134298971	134299371
chr1	134334431	134334831
chr1	134344507	134344907
chr1	134368739	134369139
chr1	134399855	134400255
chr1	134426282	134426682
chr1	134451014	134451414
chr1	134513266	134513666
chr1	134518577	134518977
chr1	134556818	134557219
chr1	134629245	134629645
chr1	134636714	134637115
chr1	134698997	134699397
chr1	134701239	134701639
chr1	134725222	134725623
chr1	134747555	134747956
chr1	134987680	134988081
chr1	135083412	135083813
chr1	135108636	135109036
chr1	135112699	135113099
chr1	135154421	135154821
chr1	135171953	135172354
chr1	135204613	135205014
chr1	135268039	135268440
chr1	135368221	135368621
chr1	135410992	135411393
chr1	135467038	135467439
chr1	135509435	135509835
chr1	135510231	135510631
chr1	135516927	135517327
chr1	135540272	135540672
chr1	135544716	135545116
chr1	135554621	135555021
chr1	135592621	135593022
chr1	135615930	135616330
chr1	135619826	135620226
chr1	135631494	135631894
chr1	135670378	135670778
chr1	135675755	135676156
chr1	135686721	135687122
chr1	135687903	135688304
chr1	135699280	135699681
chr1	135700587	135700987
chr1	135708393	135708793
chr1	135714390	135714790
chr1	135752920	135753321
chr1	135776537	135776937
chr1	135781245	135781645
chr1	135789785	135790185
chr1	135794626	135795026
chr1	135811278	135811679
chr1	135847102	135847503
chr1	135850734	135851134
chr1	135865499	135865900
chr1	135944750	135945151
chr1	135958457	135958857
chr1	135993162	135993562
chr1	136045748	136046149
chr1	136076075	136076475
chr1	136102939	136103340
chr1	136140113	136140514
chr1	136141525	136141926
chr1	136170157	136170558
chr1	136175159	136175559
chr1	136194566	136194966
chr1	136228377	136228777
chr1	136466121	136466522
chr1	136491588	136491989
chr1	136524913	136525313
chr1	136550953	136551353
chr1	136578223	136578623
chr1	136707283	136707683
chr1	136739555	136739956
chr1	136948839	136949239
chr1	137074790	137075190
chr1	137225501	137225901
chr1	137323862	137324262
chr1	137560373	137560773
chr1	137561618	137562018
chr1	137591233	137591634
chr1	137649928	137650328
chr1	137806743	137807144
chr1	137898317	137898717
chr1	138039102	138039503
chr1	138044515	138044915
chr1	138136406	138136806
chr1	138343407	138343807
chr1	138348461	138348861
chr1	138550303	138550703
chr1	138598130	138598530
chr1	138617915	138618315
chr1	138752366	138752766
chr1	139036337	139036737
chr1	139162850	139163250
chr1	139438397	139438797
chr1	142742280	142742681
chr1	143466089	143466490
chr1	143820478	143820878
chr1	144406576	144406976
chr1	144766195	144766595
chr1	149758437	149758837
chr1	149946987	149947388
chr1	150244889	150245289
chr1	150540220	150540621
chr1	150759442	150759842
chr1	151009374	151009774
chr1	151078936	151079336
chr1	151144557	151144957
chr1	151177381	151177781
chr1	151250801	151251201
chr1	151287514	151287915
chr1	151338254	151338654
chr1	151352943	151353343
chr1	151564353	151564753
chr1	151689544	151689944
chr1	151706122	151706523
chr1	151944805	151945205
chr1	151999632	152000032
chr1	152015602	152016003
chr1	152084615	152085016
chr1	152164666	152165066
chr1	152297180	152297580
chr1	152461887	152462287
chr1	152511253	152511653
chr1	152520817	152521218
chr1	152525000	152525401
chr1	152532786	152533186
chr1	152585480	152585880
chr1	152612751	152613152
chr1	152687343	152687744
chr1	152746421	152746821
chr1	152768021	152768422
chr1	152779025	152779425
chr1	152790178	152790579
chr1	152791013	152791413
chr1	152798059	152798459
chr1	152809834	152810234
chr1	152815216	152815617
chr1	153085115	153085515
chr1	153092171	153092571
chr1	153140821	153141221
chr1	153446162	153446562
chr1	153451276	153451676
chr1	153453117	153453518
chr1	153480430	153480830
chr1	153502003	153502403
chr1	153532210	153532610
chr1	153542940	153543341
chr1	153559271	153559672
chr1	153585755	153586155
chr1	154033902	154034302
chr1	154180922	154181323
chr1	154281454	154281854
chr1	154786225	154786626
chr1	154794452	154794852
chr1	154884191	154884592
chr1	155006545	155006946
chr1	155025836	155026236
chr1	155028644	155029044
chr1	155039224	155039625
chr1	155048981	155049381
chr1	155050281	155050681
chr1	155059496	155059897
chr1	155077637	155078038
chr1	155215342	155215742
chr1	155224144	155224545
chr1	155281493	155281893
chr1	155293410	155293810
chr1	155322230	155322630
chr1	155447300	155447701
chr1	155537222	155537622
chr1	155575199	155575599
chr1	155594121	155594521
chr1	155722206	155722606
chr1	155737215	155737616
chr1	155784677	155785077
chr1	155862931	155863332
chr1	156113938	156114339
chr1	156212891	156213291
chr1	156217430	156217830
chr1	156222648	156223049
chr1	156229385	156229785
chr1	156284175	156284576
chr1	156393117	156393517
chr1	156407967	156408368
chr1	156459700	156460100
chr1	156614189	156614589
chr1	156615546	156615947
chr1	156745169	156745570
chr1	156752317	156752717
chr1	156861677	156862077
chr1	156931454	156931854
chr1	156956213	156956613
chr1	156964196	156964596
chr1	157008122	157008523
chr1	157039067	157039468
chr1	157046851	157047251
chr1	157061781	157062181
chr1	157076225	157076626
chr1	157079273	157079674
chr1	157081480	157081880
chr1	157086131	157086531
chr1	157426015	157426415
chr1	157443367	157443768
chr1	157449699	157450099
chr1	157553041	157553441
chr1	157560657	157561058
chr1	158501035	158501435
chr1	158509447	158509848
chr1	158654539	158654939
chr1	158670167	158670567
chr1	158953512	158953912
chr1	159065040	159065440
chr1	159735020	159735420
chr1	159812775	159813175
chr1	160245935	160246335
chr1	160250242	160250642
chr1	160330243	160330643
chr1	160934095	160934495
chr1	161040044	161040444
chr1	161170688	161171089
chr1	161195945	161196345
chr1	161211037	161211438
chr1	161286732	161287133
chr1	161687585	161687986
chr1	161728594	161728994
chr1	161734849	161735250
chr1	161894500	161894900
chr1	161918767	161919168
chr1	161962964	161963365
chr1	161976446	161976846
chr1	162099220	162099621
chr1	162207206	162207606
chr1	162313583	162313983
chr1	162509353	162509754
chr1	162665070	162665471
chr1	163070535	163070935
chr1	163150434	163150834
chr1	163383598	163383999
chr1	163390054	163390454
chr1	163443864	163444264
chr1	163835055	163835455
chr1	163910306	163910706
chr1	164002106	164002506
chr1	164135336	164135737
chr1	164138669	164139069
chr1	164184506	164184906
chr1	164250723	164251124
chr1	164266439	164266840
chr1	164316718	164317119
chr1	164366682	164367082
chr1	164898934	164899335
chr1	164905012	164905412
chr1	165018658	165019058
chr1	165104856	165105256
chr1	165120375	165120775
chr1	165281831	165282231
chr1	165320565	165320966
chr1	165322996	165323396
chr1	165583548	165583949
chr1	165592338	165592738
chr1	165642124	165642525
chr1	165651166	165651566
chr1	165653530	165653930
chr1	165658619	165659019
chr1	165660718	165661118
chr1	165691501	165691902
chr1	165702580	165702980
chr1	165717660	165718061
chr1	165771524	165771924
chr1	165780502	165780902
chr1	165811219	165811619
chr1	165818456	165818856
chr1	165840751	165841151
chr1	165844962	165845362
chr1	166043681	166044081
chr1	166048274	166048674
chr1	166154200	166154600
chr1	166160656	166161057
chr1	166309084	166309484
chr1	166360135	166360535
chr1	166964506	166964906
chr1	167220574	167220974
chr1	167230976	167231376
chr1	167271402	167271802
chr1	167337379	167337779
chr1	167369898	167370299
chr1	167384182	167384582
chr1	167414794	167415194
chr1	167636978	167637379
chr1	167638020	167638421
chr1	167644934	167645335
chr1	167896312	167896712
chr1	167915206	167915606
chr1	167929781	167930181
chr1	168214166	168214566
chr1	168226129	168226529
chr1	168288174	168288574
chr1	168307854	168308254
chr1	168393180	168393581
chr1	168416924	168417325
chr1	168478747	168479147
chr1	168483634	168484034
chr1	169867482	169867882
chr1	169918019	169918419
chr1	170006584	170006985
chr1	170059391	170059791
chr1	170136378	170136778
chr1	170218527	170218927
chr1	170478189	170478590
chr1	170510794	170511195
chr1	170613195	170613595
chr1	170632411	170632811
chr1	170709454	170709854
chr1	170845785	170846185
chr1	170901613	170902013
chr1	170907748	170908148
chr1	170978645	170979045
chr1	170998169	170998569
chr1	171113891	171114292
chr1	171205663	171206063
chr1	171238426	171238827
chr1	171257137	171257537
chr1	171262715	171263115
chr1	171319934	171320334
chr1	171373884	171374284
chr1	171375655	171376055
chr1	171379937	171380338
chr1	171387242	171387642
chr1	171441306	171441707
chr1	171470887	171471287
chr1	171478022	171478422
chr1	171478975	171479375
chr1	171561188	171561588
chr1	171564235	171564635
chr1	171643581	171643981
chr1	171762036	171762436
chr1	171815800	171816200
chr1	171845386	171845786
chr1	172000649	172001049
chr1	172011976	172012376
chr1	172119653	172120054
chr1	172143529	172143929
chr1	172188876	172189276
chr1	172203741	172204142
chr1	172217095	172217496
chr1	172247683	172248084
chr1	172300145	172300545
chr1	172310054	172310455
chr1	172324682	172325082
chr1	172326156	172326556
chr1	172357526	172357926
chr1	172364734	172365135
chr1	172368803	172369203
chr1	172412193	172412593
chr1	172490326	172490727
chr1	172493584	172493985
chr1	172513941	172514342
chr1	172525220	172525620
chr1	172526760	172527160
chr1	172528690	172529091
chr1	172563168	172563569
chr1	172619266	172619666
chr1	173329213	173329614
chr1	173349905	173350305
chr1	173377497	173377898
chr1	175669020	175669420
chr1	175923860	175924260
chr1	175936387	175936787
chr1	176198443	176198843
chr1	176573709	176574109
chr1	176641446	176641846
chr1	176675137	176675537
chr1	176712421	176712821
chr1	176827437	176827837
chr1	176950076	176950476
chr1	177008840	177009240
chr1	177110688	177111088
chr1	177188744	177189144
chr1	177258487	177258888
chr1	177321889	177322290
chr1	177322877	177323277
chr1	177338664	177339064
chr1	177382799	177383200
chr1	177623419	177623820
chr1	177702785	177703186
chr1	177804930	177805330
chr1	177983054	177983455
chr1	178242060	178242460
chr1	178276080	178276480
chr1	178368770	178369171
chr1	178448294	178448694
chr1	178463677	178464077
chr1	178530490	178530891
chr1	178866787	178867187
chr1	178960231	178960631
chr1	179232068	179232468
chr1	179611176	179611577
chr1	179623616	179624016
chr1	179633209	179633609
chr1	179645682	179646082
chr1	179735021	179735422
chr1	179844823	179845223
chr1	179847722	179848123
chr1	179854300	179854700
chr1	179859239	179859639
chr1	179970041	179970441
chr1	180148043	180148444
chr1	180215018	180215419
chr1	180268533	180268933
chr1	180284082	180284482
chr1	180302522	180302923
chr1	180312904	180313304
chr1	180332153	180332554
chr1	180365130	180365531
chr1	180387406	180387807
chr1	180403801	180404202
chr1	180407102	180407503
chr1	180417110	180417510
chr1	180422141	180422541
chr1	180434122	180434523
chr1	180536694	180537095
chr1	180541316	180541716
chr1	180548490	180548890
chr1	180709343	180709743
chr1	180714186	180714586
chr1	180720293	180720693
chr1	180763858	180764259
chr1	180768492	180768892
chr1	180777576	180777976
chr1	180792100	180792501
chr1	180794066	180794467
chr1	180848142	180848542
chr1	180863606	180864006
chr1	180874031	180874432
chr1	180884464	180884864
chr1	180889850	180890250
chr1	180922252	180922652
chr1	180936510	180936910
chr1	180974427	180974827
chr1	180987755	180988155
chr1	180992144	180992545
chr1	181009712	181010112
chr1	181022244	181022644
chr1	181083894	181084294
chr1	181247165	181247565
chr1	181272831	181273232
chr1	181334902	181335302
chr1	181371227	181371627
chr1	181372328	181372729
chr1	181379672	181380072
chr1	181393253	181393653
chr1	181395189	181395589
chr1	181446760	181447161
chr1	181544047	181544447
chr1	181545372	181545772
chr1	181552778	181553178
chr1	181616115	181616515
chr1	181860697	181861098
chr1	181872630	181873030
chr1	181881563	181881964
chr1	181888841	181889242
chr1	181921519	181921920
chr1	181971908	181972309
chr1	182081785	182082185
chr1	182140428	182140828
chr1	182349567	182349967
chr1	182420692	182421092
chr1	182489791	182490191
chr1	182497267	182497667
chr1	182504230	182504631
chr1	182506507	182506908
chr1	182523698	182524098
chr1	182527961	182528361
chr1	182560266	182560666
chr1	182633697	182634097
chr1	182779481	182779881
chr1	182792749	182793150
chr1	182818942	182819342
chr1	182839618	182840019
chr1	182908355	182908756
chr1	182960078	182960479
chr1	182990887	182991287
chr1	183273161	183273561
chr1	183344894	183345295
chr1	183349841	183350242
chr1	183362280	183362680
chr1	183442062	183442462
chr1	184051757	184052157
chr1	184066892	184067292
chr1	184069725	184070125
chr1	184277045	184277446
chr1	184351769	184352169
chr1	184618066	184618466
chr1	184645215	184645616
chr1	184718275	184718676
chr1	184737915	184738316
chr1	184771579	184771980
chr1	184793153	184793553
chr1	184824503	184824903
chr1	184852268	184852669
chr1	184853277	184853678
chr1	184963345	184963745
chr1	184965965	184966366
chr1	185162049	185162449
chr1	185229838	185230238
chr1	185262615	185263015
chr1	185346153	185346553
chr1	185352147	185352547
chr1	185472288	185472688
chr1	185681932	185682332
chr1	186407678	186408078
chr1	186475516	186475916
chr1	186721911	186722312
chr1	186834214	186834615
chr1	187015615	187016016
chr1	187226618	187227018
chr1	188385809	188386209
chr1	188387872	188388273
chr1	188980081	188980481
chr1	189085229	189085629
chr1	189628377	189628777
chr1	189661892	189662292
chr1	189756765	189757166
chr1	189774845	189775245
chr1	189867473	189867874
chr1	189883753	189884153
chr1	189887530	189887931
chr1	189933472	189933873
chr1	189973003	189973403
chr1	190032687	190033087
chr1	190045768	190046168
chr1	190124891	190125291
chr1	190486723	190487123
chr1	190831843	190832243
chr1	190944302	190944703
chr1	191055272	191055673
chr1	191075377	191075777
chr1	191085482	191085882
chr1	191125973	191126373
chr1	191132843	191133244
chr1	191138790	191139190
chr1	191153050	191153450
chr1	191172473	191172874
chr1	191269605	191270005
chr1	191275544	191275944
chr1	191281183	191281583
chr1	191288742	191289143
chr1	191299319	191299719
chr1	191312596	191312997
chr1	191364467	191364867
chr1	191375290	191375690
chr1	191391357	191391757
chr1	191403060	191403460
chr1	191420951	191421351
chr1	191450597	191450997
chr1	191479896	191480296
chr1	191493477	191493877
chr1	191599193	191599594
chr1	191660963	191661363
chr1	191817792	191818192
chr1	191834838	191835238
chr1	191881185	191881585
chr1	191896795	191897196
chr1	191955141	191955541
chr1	191956311	191956711
chr1	191964243	191964643
chr1	191990053	191990454
chr1	191994443	191994843
chr1	192107362	192107763
chr1	192532178	192532579
chr1	192598357	192598757
chr1	192661660	192662060
chr1	192726995	192727395
chr1	192745560	192745961
chr1	192778868	192779268
chr1	192784350	192784750
chr1	192825811	192826211
chr1	192833321	192833722
chr1	193001616	193002016
chr1	193160290	193160691
chr1	193198285	193198685
chr1	193208143	193208543
chr1	193330103	193330504
chr1	193382453	193382853
chr1	193386074	193386475
chr1	193408435	193408836
chr1	193449590	193449990
chr1	193503883	193504283
chr1	193575958	193576358
chr1	193580367	193580767
chr1	193588998	193589399
chr1	193673171	193673571
chr1	193698832	193699232
chr1	193876334	193876734
chr1	194482385	194482786
chr1	194641948	194642348
chr1	194652170	194652570
chr1	194660464	194660864
chr1	194671808	194672208
chr1	194753135	194753535
chr1	194761376	194761776
chr1	194816913	194817314
chr1	194839267	194839668
chr1	194879575	194879975
chr1	194927828	194928228
chr1	194962206	194962606
chr1	194985804	194986204
chr1	194995204	194995604
chr1	195033935	195034335
chr1	195100692	195101092
chr10	3523168	3523569
chr10	3831982	3832383
chr10	3943846	3944246
chr10	3996404	3996804
chr10	4079044	4079444
chr10	4107576	4107977
chr10	4334263	4334664
chr10	4341386	4341786
chr10	4346811	4347212
chr10	4373434	4373834
chr10	4405560	4405960
chr10	4456434	4456835
chr10	4712468	4712869
chr10	4786945	4787345
chr10	5208267	5208668
chr10	5512311	5512711
chr10	5634311	5634711
chr10	6717188	6717588
chr10	7323323	7323724
chr10	7333333	7333733
chr10	7390639	7391039
chr10	7577973	7578373
chr10	7582231	7582631
chr10	7600600	7601000
chr10	7809914	7810314
chr10	7883486	7883886
chr10	8065776	8066176
chr10	8176572	8176972
chr10	8196330	8196731
chr10	8240224	8240625
chr10	8287364	8287764
chr10	8535434	8535834
chr10	8715711	8716111
chr10	8833853	8834254
chr10	8917730	8918130
chr10	8955645	8956045
chr10	8973944	8974345
chr10	9012823	9013223
chr10	9676918	9677318
chr10	9759384	9759784
chr10	10184395	10184796
chr10	10307296	10307697
chr10	10321159	10321559
chr10	10355601	10356001
chr10	10396043	10396443
chr10	11350185	11350586
chr10	12035150	12035550
chr10	12489500	12489900
chr10	12518130	12518530
chr10	12553424	12553824
chr10	12573603	12574004
chr10	12579051	12579451
chr10	12621049	12621449
chr10	12694796	12695197
chr10	12729018	12729419
chr10	12813141	12813542
chr10	12868051	12868452
chr10	12874774	12875175
chr10	12878607	12879007
chr10	12912106	12912506
chr10	12986926	12987326
chr10	13016567	13016967
chr10	13076845	13077246
chr10	13564675	13565075
chr10	13596039	13596439
chr10	13686158	13686559
chr10	13967915	13968315
chr10	13982874	13983275
chr10	14048228	14048628
chr10	14115678	14116078
chr10	14168175	14168575
chr10	14207641	14208041
chr10	14235169	14235569
chr10	15300090	15300490
chr10	16159457	16159857
chr10	17201018	17201419
chr10	17347753	17348153
chr10	17484986	17485386
chr10	17574930	17575331
chr10	17590172	17590572
chr10	17719028	17719429
chr10	17869914	17870314
chr10	18197262	18197662
chr10	18318902	18319303
chr10	18329709	18330109
chr10	18388684	18389084
chr10	18399866	18400266
chr10	18430183	18430583
chr10	18453357	18453757
chr10	18491939	18492339
chr10	18562979	18563379
chr10	18846449	18846849
chr10	18891149	18891549
chr10	18892169	18892569
chr10	18910902	18911303
chr10	18943420	18943821
chr10	18999396	18999796
chr10	19062485	19062886
chr10	19066843	19067243
chr10	19082110	19082510
chr10	19170555	19170955
chr10	19185931	19186332
chr10	19352792	19353193
chr10	19613389	19613789
chr10	19693119	19693519
chr10	19815369	19815769
chr10	19891645	19892045
chr10	19915296	19915696
chr10	20036401	20036801
chr10	20058852	20059252
chr10	20073253	20073654
chr10	20104553	20104953
chr10	20111975	20112375
chr10	20123363	20123763
chr10	20125209	20125609
chr10	20135653	20136053
chr10	20155362	20155763
chr10	20233477	20233877
chr10	20285542	20285942
chr10	20290406	20290806
chr10	20405454	20405855
chr10	20831147	20831548
chr10	20966127	20966527
chr10	20992676	20993076
chr10	20995260	20995661
chr10	21026768	21027169
chr10	21054780	21055180
chr10	21056473	21056873
chr10	21065610	21066010
chr10	21074117	21074518
chr10	21144912	21145312
chr10	21158092	21158492
chr10	21188970	21189370
chr10	21196582	21196983
chr10	21228504	21228905
chr10	21335550	21335950
chr10	21421071	21421471
chr10	21465396	21465796
chr10	21479433	21479834
chr10	21545480	21545881
chr10	21668990	21669391
chr10	21791033	21791434
chr10	21827069	21827469
chr10	21829959	21830359
chr10	21839204	21839605
chr10	21936603	21937004
chr10	21976250	21976650
chr10	22631039	22631440
chr10	22699937	22700337
chr10	22714577	22714977
chr10	22718426	22718826
chr10	22843252	22843652
chr10	22854386	22854786
chr10	22981780	22982181
chr10	23742232	23742632
chr10	23812112	23812512
chr10	23979358	23979759
chr10	24131463	24131864
chr10	24164471	24164872
chr10	24298581	24298981
chr10	24312112	24312512
chr10	24493949	24494350
chr10	24582844	24583244
chr10	24635274	24635675
chr10	24758475	24758875
chr10	24789677	24790077
chr10	24885967	24886367
chr10	24953920	24954320
chr10	25119096	25119497
chr10	25128572	25128972
chr10	25239124	25239524
chr10	25250167	25250567
chr10	25268460	25268860
chr10	25296882	25297282
chr10	25331701	25332101
chr10	25381950	25382350
chr10	25404684	25405084
chr10	25415166	25415566
chr10	25426727	25427127
chr10	25434437	25434838
chr10	25449366	25449766
chr10	26695393	26695793
chr10	26799532	26799933
chr10	26890556	26890956
chr10	26919499	26919899
chr10	28593869	28594270
chr10	28640555	28640955
chr10	29146785	29147186
chr10	29398512	29398912
chr10	29533033	29533433
chr10	29804159	29804560
chr10	30089277	30089678
chr10	30718922	30719322
chr10	30729493	30729893
chr10	30778300	30778700
chr10	30810843	30811244
chr10	31519424	31519824
chr10	31544556	31544957
chr10	32984830	32985231
chr10	33986764	33987164
chr10	34033893	34034293
chr10	34172699	34173100
chr10	34198047	34198447
chr10	34222212	34222612
chr10	34235353	34235753
chr10	34316856	34317256
chr10	34328297	34328698
chr10	34615442	34615842
chr10	36248487	36248888
chr10	36317930	36318331
chr10	37014233	37014633
chr10	37136954	37137355
chr10	37140951	37141351
chr10	37220368	37220768
chr10	37232052	37232453
chr10	37289953	37290354
chr10	37337223	37337623
chr10	37397256	37397657
chr10	37623016	37623417
chr10	37625906	37626306
chr10	37978944	37979344
chr10	39066992	39067392
chr10	39171195	39171596
chr10	39239896	39240297
chr10	39406159	39406559
chr10	39458796	39459196
chr10	39518833	39519233
chr10	39520283	39520683
chr10	39555202	39555602
chr10	39640890	39641290
chr10	39811484	39811885
chr10	39967513	39967914
chr10	40131753	40132153
chr10	40212434	40212835
chr10	40362838	40363238
chr10	40425316	40425717
chr10	40451794	40452195
chr10	40515369	40515769
chr10	40583648	40584048
chr10	41004357	41004758
chr10	41015722	41016122
chr10	41288760	41289161
chr10	41505510	41505910
chr10	41544771	41545171
chr10	41565180	41565580
chr10	41573162	41573562
chr10	41604864	41605264
chr10	41678821	41679221
chr10	41937175	41937575
chr10	41980851	41981251
chr10	42029397	42029797
chr10	42055782	42056183
chr10	42057269	42057669
chr10	42220443	42220843
chr10	42308158	42308558
chr10	42464198	42464599
chr10	42562280	42562680
chr10	42574631	42575031
chr10	42614026	42614427
chr10	42637199	42637600
chr10	42697034	42697434
chr10	42842374	42842774
chr10	42934608	42935009
chr10	42950055	42950455
chr10	42958094	42958494
chr10	42972750	42973150
chr10	42987500	42987900
chr10	43021399	43021800
chr10	43034754	43035155
chr10	43121062	43121462
chr10	43303598	43303998
chr10	43313033	43313433
chr10	43378327	43378728
chr10	43452401	43452801
chr10	43527436	43527836
chr10	43641089	43641489
chr10	43646334	43646734
chr10	43667890	43668290
chr10	43671756	43672156
chr10	43676245	43676645
chr10	43694456	43694856
chr10	43740160	43740560
chr10	43856343	43856744
chr10	43943684	43944085
chr10	43953872	43954272
chr10	44029578	44029978
chr10	44069016	44069417
chr10	44071092	44071492
chr10	44529345	44529746
chr10	44539060	44539461
chr10	44555270	44555671
chr10	44599287	44599687
chr10	45045248	45045648
chr10	45051135	45051535
chr10	45082716	45083117
chr10	45086673	45087073
chr10	45446186	45446586
chr10	45473167	45473567
chr10	45486162	45486562
chr10	45619048	45619449
chr10	45821244	45821644
chr10	46785797	46786197
chr10	50901052	50901452
chr10	51529042	51529442
chr10	51553401	51553801
chr10	51956489	51956890
chr10	52027450	52027850
chr10	52273037	52273438
chr10	52742576	52742976
chr10	53156377	53156777
chr10	53335209	53335609
chr10	53348378	53348778
chr10	53461110	53461511
chr10	53503407	53503807
chr10	53509114	53509514
chr10	53580557	53580957
chr10	53863422	53863822
chr10	54040317	54040717
chr10	54117786	54118187
chr10	55980094	55980494
chr10	56115119	56115519
chr10	56339069	56339470
chr10	56369086	56369486
chr10	56378743	56379143
chr10	56486564	56486965
chr10	56852494	56852894
chr10	57491964	57492364
chr10	58354506	58354906
chr10	58405855	58406255
chr10	58559075	58559475
chr10	59109045	59109445
chr10	59149892	59150293
chr10	59166491	59166892
chr10	59191036	59191436
chr10	59265100	59265500
chr10	59292550	59292950
chr10	59296272	59296673
chr10	59430919	59431319
chr10	59443182	59443582
chr10	59451809	59452209
chr10	59514666	59515066
chr10	59539434	59539835
chr10	59571274	59571675
chr10	59577838	59578238
chr10	59665907	59666307
chr10	59812961	59813362
chr10	59814720	59815121
chr10	59822842	59823243
chr10	59831904	59832304
chr10	59942934	59943334
chr10	59969919	59970319
chr10	59974085	59974485
chr10	59980942	59981343
chr10	60066490	60066890
chr10	60078486	60078886
chr10	60080636	60081036
chr10	60148042	60148443
chr10	60191708	60192108
chr10	60193767	60194167
chr10	60245012	60245412
chr10	60246515	60246915
chr10	60262360	60262761
chr10	60305295	60305696
chr10	60374008	60374408
chr10	60407915	60408315
chr10	60531306	60531706
chr10	60687320	60687720
chr10	60760412	60760813
chr10	60778564	60778964
chr10	60779671	60780071
chr10	60808427	60808828
chr10	60814361	60814762
chr10	60826898	60827298
chr10	60835003	60835404
chr10	60914416	60914817
chr10	60934318	60934719
chr10	61052205	61052605
chr10	61068388	61068789
chr10	61080180	61080581
chr10	61199544	61199944
chr10	61275645	61276046
chr10	61277983	61278384
chr10	61314276	61314676
chr10	61336165	61336566
chr10	61343998	61344399
chr10	61365890	61366291
chr10	61375085	61375486
chr10	61380196	61380596
chr10	61399347	61399748
chr10	61412983	61413383
chr10	61426237	61426637
chr10	61466864	61467264
chr10	61492022	61492423
chr10	61517369	61517769
chr10	61602694	61603094
chr10	61625613	61626013
chr10	61657786	61658186
chr10	61838774	61839174
chr10	61855264	61855664
chr10	61877832	61878233
chr10	61906156	61906556
chr10	61928795	61929196
chr10	61935146	61935546
chr10	61945344	61945745
chr10	61968056	61968457
chr10	61977058	61977458
chr10	62066149	62066550
chr10	62102031	62102431
chr10	62186905	62187305
chr10	62261133	62261533
chr10	62287662	62288062
chr10	62306523	62306924
chr10	62410968	62411369
chr10	62543503	62543903
chr10	62549818	62550219
chr10	62855019	62855420
chr10	62865240	62865641
chr10	63066004	63066405
chr10	63308932	63309333
chr10	66780748	66781148
chr10	66814433	66814833
chr10	66864423	66864824
chr10	66896805	66897205
chr10	66907878	66908278
chr10	66911365	66911766
chr10	66928555	66928955
chr10	67025539	67025939
chr10	67069048	67069448
chr10	67098423	67098823
chr10	67111809	67112209
chr10	67115643	67116043
chr10	67223950	67224350
chr10	67247162	67247562
chr10	67311325	67311726
chr10	67535993	67536394
chr10	67695839	67696239
chr10	67721863	67722263
chr10	67810042	67810443
chr10	67858906	67859306
chr10	67943458	67943858
chr10	67984623	67985023
chr10	67998076	67998476
chr10	68008231	68008631
chr10	68119256	68119656
chr10	68120008	68120408
chr10	68136477	68136878
chr10	68276438	68276839
chr10	68283090	68283490
chr10	68446453	68446853
chr10	69104091	69104492
chr10	69219364	69219765
chr10	69254447	69254848
chr10	69276127	69276528
chr10	69321256	69321656
chr10	69351093	69351494
chr10	69398441	69398841
chr10	69550692	69551092
chr10	69574291	69574691
chr10	69586936	69587336
chr10	69662370	69662770
chr10	69670824	69671224
chr10	69781525	69781925
chr10	69785202	69785602
chr10	69796419	69796819
chr10	69845764	69846165
chr10	69870304	69870704
chr10	69910540	69910940
chr10	70095112	70095512
chr10	70132185	70132585
chr10	70173258	70173658
chr10	70186100	70186500
chr10	70287686	70288086
chr10	70296766	70297166
chr10	70520156	70520557
chr10	71218208	71218608
chr10	71225917	71226317
chr10	71291080	71291481
chr10	71326757	71327157
chr10	72620552	72620952
chr10	72634154	72634554
chr10	72676530	72676930
chr10	73098006	73098407
chr10	73099833	73100233
chr10	74848319	74848719
chr10	74937007	74937407
chr10	74987597	74987998
chr10	75005757	75006158
chr10	75021157	75021557
chr10	75070344	75070745
chr10	75078670	75079070
chr10	75103544	75103944
chr10	75120997	75121398
chr10	75137183	75137583
chr10	75151266	75151666
chr10	75170475	75170876
chr10	75182335	75182736
chr10	75187338	75187738
chr10	75301928	75302328
chr10	75326502	75326903
chr10	75338844	75339244
chr10	75353827	75354227
chr10	75397007	75397407
chr10	75436676	75437076
chr10	75444440	75444840
chr10	75446160	75446560
chr10	75486373	75486774
chr10	75586234	75586635
chr10	75591496	75591897
chr10	75635679	75636079
chr10	75667594	75667994
chr10	75744042	75744443
chr10	75790828	75791229
chr10	75832262	75832662
chr10	75837247	75837648
chr10	75853488	75853888
chr10	75872742	75873143
chr10	75883045	75883445
chr10	75898889	75899290
chr10	75935668	75936068
chr10	75951758	75952158
chr10	76067718	76068118
chr10	76271266	76271666
chr10	76326577	76326977
chr10	76493485	76493885
chr10	76513176	76513577
chr10	76733188	76733589
chr10	76734991	76735391
chr10	76978008	76978408
chr10	77021391	77021792
chr10	77070094	77070494
chr10	77082546	77082947
chr10	77089402	77089803
chr10	77130517	77130918
chr10	77150325	77150725
chr10	77159489	77159889
chr10	77182970	77183371
chr10	77206550	77206951
chr10	77215676	77216077
chr10	77221147	77221548
chr10	77225372	77225772
chr10	77252871	77253271
chr10	77266249	77266650
chr10	77282787	77283187
chr10	77353375	77353776
chr10	77397148	77397548
chr10	77449283	77449684
chr10	77484132	77484532
chr10	77509671	77510072
chr10	77550982	77551382
chr10	77566643	77567043
chr10	77572239	77572639
chr10	77583695	77584095
chr10	77590803	77591203
chr10	77627541	77627941
chr10	77864373	77864773
chr10	77886382	77886782
chr10	77939649	77940049
chr10	77984627	77985028
chr10	78159910	78160311
chr10	78211372	78211772
chr10	78264721	78265121
chr10	78272867	78273267
chr10	78279131	78279531
chr10	78298089	78298490
chr10	78305093	78305493
chr10	78338206	78338606
chr10	78366869	78367269
chr10	78392111	78392512
chr10	78396208	78396608
chr10	78406156	78406556
chr10	78438152	78438552
chr10	78439498	78439898
chr10	78481859	78482260
chr10	78487660	78488061
chr10	79106512	79106913
chr10	79538877	79539278
chr10	79595257	79595658
chr10	79695223	79695623
chr10	79717938	79718338
chr10	79780256	79780657
chr10	79807832	79808233
chr10	79812259	79812659
chr10	79824372	79824773
chr10	79834814	79835214
chr10	79840649	79841050
chr10	79865980	79866381
chr10	79881553	79881953
chr10	79883678	79884079
chr10	79892769	79893169
[truncated: 21,116 more rows]
